# Supplementary material for: Bis[bis­(2,2′-bipyridine-κ2 N,N′)chloridocopper(II)] bis­(μ-2,6-pyridine­dicarboxyl­ato)-κ4 O 2,N,O 6:O 6;κ4 O 2:O 2,N,O 6-bis­[aqua­dichloridobismuthate(III)] penta­hydrate
Source: Acta Crystallogr Sect E Struct Rep Online. 2011 Nov 2;67(Pt 12):m1651. doi: 10.1107/S1600536811045259 (PMC3238588; doi:10.1107/S1600536811045259)
Supplement: Supplementary file 1 [file e-67-m1651-sup1.cif]

##############################################################################
#                                                                            #
# This CIF contains the data in a paper accepted for publication in          #
# Acta Crystallographica Section E. It conforms to the requirements of       #
# Notes for Authors for Acta Crystallographica Section E, and has been       #
# peer reviewed under the auspices of the IUCr Commission on Journals.       #
#                                                                            #
# Full details of the Crystallographic Information File format               #
# are given in the paper "The Crystallographic Information File (CIF):       #
# a New Standard Archive File for Crystallography" by S. R. Hall, F. H.      #
# Allen and I. D. Brown [Acta Cryst. (1991), A47, 655-685].                  #
#                                                                            #
# The current version of the core CIF dictionary is obtainable from          #
# ftp://ftp.iucr.org/pub/cif_core.dic.                                       #
#                                                                            #
# Software is freely available for graphical display of the structure(s)     #
# in this CIF. For information consult the CIF software page                 #
# http://www.iucr.org/resources/cif/software.                                #
#                                                                            #
# This file may be used for bona fide research purposes within the           #
# scientific community so long as proper attribution is given to the journal # 
# article from which it was obtained.                                        #
#                                                                            #
##############################################################################
data_I
_audit_creation_method     SHELXL-97
_chemical_name_systematic
;
Bis[bis(2,2'-bipyridine-\k^2^<i>N</i>,<i>N</i>')chloridocopper(II)]
bis(\m-2,6-pyridinedicarboxylato)-
\k^4^<i>O</i>^2^,<i>N</i>,<i>O</i>^6^:<i>O</i>^6^;
\k^4^<i>O</i>^2^:<i>O</i>^2^,<i>N</i>,<i>O</i>^6^-
bis[aquadichloridobismuthate(III)] pentahydrate
;
_chemical_name_common     ?
_chemical_formula_moiety
                      '2(C20 H16 Cl Cu N4 +),C14 H10 Bi2 Cl4 N2 O10 2-, 5(H2 O)'
_chemical_formula_sum     'C54 H52 Bi2 Cl6 Cu2 N10 O15'
_chemical_formula_iupac
                  '[Cu Cl (C10 H8 N2)2]2 [Bi2 Cl4 (C7 H3 N O4)2 (H2 O)2], 5H2 O'
_chemical_formula_weight     1838.72
_chemical_melting_point     ?
_symmetry_cell_setting     monoclinic
_symmetry_space_group_name_H-M     'C 2/c'
_symmetry_space_group_name_Hall     '-C 2yc'
loop_
    _symmetry_equiv_pos_as_xyz
    'x, y, z'
    '-x, y, -z+1/2'
    'x+1/2, y+1/2, z'
    '-x+1/2, y+1/2, -z+1/2'
    '-x, -y, -z'
    'x, -y, z-1/2'
    '-x+1/2, -y+1/2, -z'
    'x+1/2, -y+1/2, z-1/2'
_cell_length_a     22.880(6)
_cell_length_b     22.044(6)
_cell_length_c     13.628(4)
_cell_angle_alpha     90.00
_cell_angle_beta     110.130(4)
_cell_angle_gamma     90.00
_cell_volume     6454(3)
_cell_formula_units_Z     4
_cell_measurement_reflns_used     8126
_cell_measurement_theta_min     2.44
_cell_measurement_theta_max     28.07
_cell_measurement_temperature     296(2)
_exptl_crystal_description     block
_exptl_crystal_colour     blue
_exptl_crystal_size_max     0.18
_exptl_crystal_size_mid     0.16
_exptl_crystal_size_min     0.15
_exptl_crystal_density_diffrn     1.882
_exptl_crystal_density_meas     ?
_exptl_crystal_density_method     'not measured'
_exptl_crystal_F_000     3528
_exptl_absorpt_coefficient_mu     6.406
_exptl_absorpt_correction_type     multi-scan
_exptl_absorpt_process_details     '(SADABS; Bruker, 2008)'
_exptl_absorpt_correction_T_min     0.392
_exptl_absorpt_correction_T_max     0.447
_exptl_special_details     ?
_diffrn_ambient_temperature     296(2)
_diffrn_radiation_type     MoK\a
_diffrn_radiation_wavelength     0.71073
_diffrn_radiation_source     'fine-focus sealed tube'
_diffrn_radiation_monochromator     graphite
_diffrn_measurement_device_type     'Bruker APEXII CCD'
_diffrn_measurement_method     '\f and \w scans'
_diffrn_detector_area_resol_mean     ?
_diffrn_reflns_number     16290
_diffrn_reflns_av_R_equivalents     0.0254
_diffrn_reflns_av_sigmaI/netI     0.0302
_diffrn_reflns_theta_min     1.80
_diffrn_reflns_theta_max     25.00
_diffrn_reflns_theta_full     25.00
_diffrn_measured_fraction_theta_max     0.998
_diffrn_measured_fraction_theta_full     0.998
_diffrn_reflns_limit_h_min     -27
_diffrn_reflns_limit_h_max     23
_diffrn_reflns_limit_k_min     -26
_diffrn_reflns_limit_k_max     26
_diffrn_reflns_limit_l_min     -16
_diffrn_reflns_limit_l_max     14
_refine_special_details
;
;
_reflns_number_total     5684
_reflns_number_gt     4963
_reflns_threshold_expression     I>2sigma(I)
_refine_ls_structure_factor_coef     Fsqd
_refine_ls_matrix_type     full
_refine_ls_R_factor_all     0.0313
_refine_ls_R_factor_gt     0.0248
_refine_ls_wR_factor_gt     0.0598
_refine_ls_wR_factor_ref     0.0631
_refine_ls_goodness_of_fit_ref     1.036
_refine_ls_restrained_S_all     1.036
_refine_ls_number_reflns     5684
_refine_ls_number_parameters     408
_refine_ls_number_restraints     3
_refine_ls_hydrogen_treatment     mixed
_refine_ls_weighting_scheme     calc
_refine_ls_weighting_details
        'calc w=1/[\s^2^(Fo^2^)+(0.0312P)^2^+11.1454P] where P=(Fo^2^+2Fc^2^)/3'
_atom_sites_solution_hydrogens     geom
_atom_sites_solution_primary     direct
_atom_sites_solution_secondary     difmap
_refine_ls_shift/su_max     0.002
_refine_ls_shift/su_mean     0.000
_refine_diff_density_max     0.877
_refine_diff_density_min     -0.742
_refine_ls_extinction_method     none
_refine_ls_extinction_coef     ?
loop_
    _atom_type_symbol
    _atom_type_description
    _atom_type_scat_dispersion_real
    _atom_type_scat_dispersion_imag
    _atom_type_scat_source
    'C' 'C' 0.0033 0.0016
                         'International Tables Vol C Tables 4.2.6.8 and 6.1.1.4'
    'H' 'H' 0.0000 0.0000
                         'International Tables Vol C Tables 4.2.6.8 and 6.1.1.4'
    'N' 'N' 0.0061 0.0033
                         'International Tables Vol C Tables 4.2.6.8 and 6.1.1.4'
    'O' 'O' 0.0106 0.0060
                         'International Tables Vol C Tables 4.2.6.8 and 6.1.1.4'
    'Cl' 'Cl' 0.1484 0.1585
                         'International Tables Vol C Tables 4.2.6.8 and 6.1.1.4'
    'Cu' 'Cu' 0.3201 1.2651
                         'International Tables Vol C Tables 4.2.6.8 and 6.1.1.4'
    'Bi' 'Bi' -4.1077 10.2566
                         'International Tables Vol C Tables 4.2.6.8 and 6.1.1.4'
_computing_data_collection     'APEX2 (Bruker, 2008)'
_computing_cell_refinement     'SAINT (Bruker, 2008)'
_computing_data_reduction     'SAINT (Bruker, 2008)'
_computing_structure_solution     'SHELXS97 (Sheldrick, 2008)'
_computing_structure_refinement     'SHELXL97 (Sheldrick, 2008)'
_computing_molecular_graphics     'SHELXTL (Sheldrick, 2008)'
_computing_publication_material     'SHELXTL (Sheldrick, 2008)'
loop_
    _atom_site_type_symbol
    _atom_site_label
    _atom_site_fract_x
    _atom_site_fract_y
    _atom_site_fract_z
    _atom_site_U_iso_or_equiv
    _atom_site_adp_type
    _atom_site_calc_flag
    _atom_site_refinement_flags
    _atom_site_occupancy
    _atom_site_symmetry_multiplicity
    _atom_site_disorder_assembly
    _atom_site_disorder_group
    Bi Bi1 0.025844(6) 0.242343(7) 0.610971(11) 0.02982(6) Uani d . 1 1 . .
    C C1 0.12686(18) 0.23152(18) 0.8542(3) 0.0326(9) Uani d . 1 1 . .
    C C2 0.16677(19) 0.24402(17) 0.7868(3) 0.0327(9) Uani d . 1 1 . .
    C C3 0.23102(19) 0.25200(18) 0.8283(4) 0.0402(10) Uani d . 1 1 . .
    H H3A 0.2521 0.2502 0.9000 0.048 Uiso calc R 1 1 . .
    C C4 0.2625(2) 0.2627(2) 0.7598(4) 0.0526(13) Uani d . 1 1 . .
    H H4A 0.3055 0.2683 0.7856 0.063 Uiso calc R 1 1 . .
    C C5 0.2309(2) 0.2652(2) 0.6536(4) 0.0457(11) Uani d . 1 1 . .
    H H5A 0.2522 0.2712 0.6073 0.055 Uiso calc R 1 1 . .
    C C6 0.16695(18) 0.25867(17) 0.6173(3) 0.0321(9) Uani d . 1 1 . .
    C C7 0.1267(2) 0.26348(19) 0.5032(4) 0.0379(10) Uani d . 1 1 . .
    C C8 0.1129(2) 0.0957(2) 0.1789(4) 0.0517(12) Uani d . 1 1 . .
    H H8A 0.0951 0.0875 0.1079 0.062 Uiso calc R 1 1 . .
    C C9 0.0795(2) 0.1308(2) 0.2266(4) 0.0578(13) Uani d . 1 1 . .
    H H9A 0.0403 0.1458 0.1883 0.069 Uiso calc R 1 1 . .
    C C10 0.1061(3) 0.1424(2) 0.3317(5) 0.0612(14) Uani d . 1 1 . .
    H H10A 0.0845 0.1646 0.3663 0.073 Uiso calc R 1 1 . .
    C C11 0.1655(2) 0.1207(2) 0.3858(4) 0.0525(12) Uani d . 1 1 . .
    H H11A 0.1842 0.1287 0.4567 0.063 Uiso calc R 1 1 . .
    C C12 0.1965(2) 0.08714(19) 0.3336(4) 0.0416(10) Uani d . 1 1 . .
    C C13 0.2607(2) 0.0635(2) 0.3840(3) 0.0413(10) Uani d . 1 1 . .
    C C14 0.2988(2) 0.0786(2) 0.4839(4) 0.0592(13) Uani d . 1 1 . .
    H H14A 0.2846 0.1048 0.5242 0.071 Uiso calc R 1 1 . .
    C C15 0.3586(2) 0.0543(3) 0.5239(4) 0.0638(14) Uani d . 1 1 . .
    H H15A 0.3848 0.0646 0.5907 0.077 Uiso calc R 1 1 . .
    C C16 0.3783(2) 0.0150(2) 0.4636(4) 0.0610(14) Uani d . 1 1 . .
    H H16A 0.4180 -0.0019 0.4889 0.073 Uiso calc R 1 1 . .
    C C17 0.3379(2) 0.0010(2) 0.3640(4) 0.0538(12) Uani d . 1 1 . .
    H H17A 0.3510 -0.0259 0.3232 0.065 Uiso calc R 1 1 . .
    C C18 0.1123(2) -0.0074(2) -0.0053(4) 0.0475(11) Uani d . 1 1 . .
    H H18A 0.1014 -0.0336 0.0390 0.057 Uiso calc R 1 1 . .
    C C19 0.0703(2) 0.0024(2) -0.1038(4) 0.0530(12) Uani d . 1 1 . .
    H H19A 0.0315 -0.0163 -0.1256 0.064 Uiso calc R 1 1 . .
    C C20 0.0872(2) 0.0408(2) -0.1695(4) 0.0538(12) Uani d . 1 1 . .
    H H20A 0.0595 0.0486 -0.2364 0.065 Uiso calc R 1 1 . .
    C C21 0.1451(2) 0.0674(2) -0.1356(4) 0.0461(11) Uani d . 1 1 . .
    H H21A 0.1572 0.0926 -0.1799 0.055 Uiso calc R 1 1 . .
    C C22 0.18524(18) 0.05626(17) -0.0343(3) 0.0349(9) Uani d . 1 1 . .
    C C23 0.24907(18) 0.08145(18) 0.0105(3) 0.0367(10) Uani d . 1 1 . .
    C C24 0.2784(2) 0.1136(2) -0.0478(4) 0.0468(11) Uani d . 1 1 . .
    H H24A 0.2573 0.1218 -0.1181 0.056 Uiso calc R 1 1 . .
    C C25 0.3389(2) 0.1332(2) 0.0002(4) 0.0553(13) Uani d . 1 1 . .
    H H25A 0.3594 0.1540 -0.0378 0.066 Uiso calc R 1 1 . .
    C C26 0.3683(2) 0.1215(2) 0.1044(4) 0.0535(12) Uani d . 1 1 . .
    H H26A 0.4089 0.1346 0.1385 0.064 Uiso calc R 1 1 . .
    C C27 0.3365(2) 0.0900(2) 0.1577(4) 0.0488(11) Uani d . 1 1 . .
    H H27A 0.3565 0.0826 0.2286 0.059 Uiso calc R 1 1 . .
    Cl Cl1 0.03209(6) 0.36683(7) 0.61824(12) 0.0693(4) Uani d . 1 1 . .
    Cl Cl2 0.03436(7) 0.12583(6) 0.58147(13) 0.0695(4) Uani d . 1 1 . .
    Cl Cl3 0.22828(6) -0.08940(5) 0.17806(10) 0.0560(3) Uani d . 1 1 . .
    Cu Cu1 0.22536(2) 0.01472(2) 0.17652(4) 0.04341(14) Uani d . 1 1 . .
    N N1 0.13659(14) 0.24776(13) 0.6839(3) 0.0299(7) Uani d . 1 1 . .
    N N2 0.16967(16) 0.07324(16) 0.2309(3) 0.0413(8) Uani d . 1 1 . .
    N N3 0.28081(16) 0.02474(16) 0.3248(3) 0.0440(9) Uani d . 1 1 . .
    N N4 0.16815(15) 0.01917(15) 0.0295(3) 0.0386(8) Uani d . 1 1 . .
    N N5 0.27864(15) 0.06980(15) 0.1128(3) 0.0390(8) Uani d . 1 1 . .
    O O1 0.06762(13) 0.23135(14) 0.8042(2) 0.0413(7) Uani d . 1 1 . .
    O O2 0.15260(13) 0.22296(15) 0.9484(2) 0.0471(7) Uani d . 1 1 . .
    O O3 0.06808(14) 0.25476(14) 0.4818(2) 0.0455(8) Uani d . 1 1 . .
    O O4 0.15195(14) 0.27517(16) 0.4391(2) 0.0516(8) Uani d . 1 1 . .
    O O5 -0.06953(17) 0.2428(2) 0.4468(3) 0.0731(12) Uani d D 1 1 . .
    O O1W 0.0000 0.5052(4) 0.7500 0.173(4) Uani d S 1 2 . .
    H H1 -0.073(5) 0.257(5) 0.389(4) 0.208 Uiso d D 1 1 . .
    H H2 -0.103(3) 0.233(5) 0.454(9) 0.208 Uiso d D 1 1 . .
    O O3W -0.0652(3) 0.2915(3) 0.2650(4) 0.151(3) Uani d . 1 1 . .
    O O2W 0.4613(3) -0.0920(3) 0.3689(4) 0.1270(19) Uani d . 1 1 . .
loop_
    _atom_site_aniso_label
    _atom_site_aniso_U_11
    _atom_site_aniso_U_22
    _atom_site_aniso_U_33
    _atom_site_aniso_U_12
    _atom_site_aniso_U_13
    _atom_site_aniso_U_23
    Bi1 0.02219(9) 0.04836(10) 0.01923(9) 0.00043(6) 0.00754(6) -0.00092(6)
    C1 0.028(2) 0.044(2) 0.025(2) 0.0032(17) 0.0069(17) -0.0018(17)
    C2 0.029(2) 0.038(2) 0.029(2) 0.0015(15) 0.0080(18) -0.0032(17)
    C3 0.027(2) 0.057(3) 0.032(3) -0.0022(17) 0.0046(18) -0.0015(19)
    C4 0.022(2) 0.083(3) 0.047(3) -0.005(2) 0.004(2) 0.007(2)
    C5 0.034(2) 0.064(3) 0.045(3) -0.005(2) 0.021(2) 0.002(2)
    C6 0.028(2) 0.042(2) 0.028(2) -0.0020(16) 0.0118(18) -0.0032(17)
    C7 0.037(2) 0.049(2) 0.032(2) -0.0020(18) 0.018(2) -0.0033(19)
    C8 0.055(3) 0.054(3) 0.044(3) 0.006(2) 0.014(2) 0.003(2)
    C9 0.053(3) 0.059(3) 0.063(4) 0.001(2) 0.022(3) 0.002(3)
    C10 0.069(4) 0.059(3) 0.067(4) 0.000(3) 0.039(3) -0.008(3)
    C11 0.064(3) 0.051(3) 0.046(3) -0.012(2) 0.023(2) -0.009(2)
    C12 0.047(3) 0.040(2) 0.039(3) -0.0089(19) 0.017(2) 0.002(2)
    C13 0.049(3) 0.046(2) 0.030(2) -0.012(2) 0.015(2) 0.0052(19)
    C14 0.063(3) 0.079(4) 0.035(3) -0.017(3) 0.016(2) -0.009(3)
    C15 0.059(3) 0.089(4) 0.035(3) -0.017(3) 0.006(3) -0.002(3)
    C16 0.048(3) 0.073(4) 0.051(3) -0.005(2) 0.002(2) 0.014(3)
    C17 0.053(3) 0.060(3) 0.046(3) 0.004(2) 0.013(2) 0.008(2)
    C18 0.043(3) 0.055(3) 0.041(3) -0.008(2) 0.011(2) 0.005(2)
    C19 0.038(2) 0.062(3) 0.052(3) -0.003(2) 0.007(2) -0.003(2)
    C20 0.046(3) 0.067(3) 0.037(3) 0.007(2) -0.001(2) -0.001(2)
    C21 0.052(3) 0.049(3) 0.037(3) 0.005(2) 0.016(2) 0.006(2)
    C22 0.040(2) 0.035(2) 0.032(2) 0.0012(17) 0.0138(18) -0.0058(18)
    C23 0.045(3) 0.033(2) 0.036(3) 0.0007(17) 0.020(2) -0.0029(18)
    C24 0.060(3) 0.046(3) 0.038(3) -0.008(2) 0.021(2) -0.003(2)
    C25 0.067(3) 0.048(3) 0.061(4) -0.019(2) 0.036(3) -0.009(2)
    C26 0.049(3) 0.052(3) 0.060(4) -0.015(2) 0.019(3) -0.009(2)
    C27 0.047(3) 0.054(3) 0.041(3) -0.005(2) 0.009(2) -0.003(2)
    Cl1 0.0662(9) 0.0669(8) 0.0728(10) -0.0064(6) 0.0214(7) -0.0097(7)
    Cl2 0.0781(9) 0.0537(7) 0.0808(10) 0.0080(6) 0.0326(8) 0.0003(7)
    Cl3 0.0835(9) 0.0496(6) 0.0356(6) 0.0040(6) 0.0213(6) 0.0012(5)
    Cu1 0.0458(3) 0.0514(3) 0.0292(3) -0.0035(2) 0.0081(2) 0.0028(2)
    N1 0.0232(16) 0.0408(19) 0.0261(19) 0.0002(12) 0.0092(14) -0.0019(14)
    N2 0.045(2) 0.046(2) 0.034(2) -0.0004(16) 0.0153(17) 0.0033(16)
    N3 0.044(2) 0.050(2) 0.033(2) -0.0016(17) 0.0084(17) 0.0047(17)
    N4 0.0390(19) 0.044(2) 0.031(2) -0.0048(15) 0.0089(15) -0.0021(16)
    N5 0.0378(19) 0.046(2) 0.031(2) -0.0052(15) 0.0085(16) -0.0026(16)
    O1 0.0284(15) 0.070(2) 0.0261(16) 0.0004(13) 0.0101(12) 0.0002(14)
    O2 0.0369(16) 0.077(2) 0.0258(17) 0.0039(15) 0.0083(13) 0.0036(15)
    O3 0.0317(16) 0.080(2) 0.0268(17) -0.0045(13) 0.0126(13) -0.0020(14)
    O4 0.0481(18) 0.082(2) 0.0329(18) -0.0098(16) 0.0247(15) -0.0006(17)
    O5 0.036(2) 0.143(4) 0.032(2) 0.0002(19) 0.0021(16) 0.001(2)
    O1W 0.187(9) 0.111(6) 0.191(11) 0.000 0.026(8) 0.000
    O3W 0.221(6) 0.136(5) 0.053(3) -0.077(5) -0.009(4) 0.012(3)
    O2W 0.149(5) 0.119(4) 0.110(5) 0.006(4) 0.040(4) -0.011(3)
_geom_special_details
;
;
loop_
    _geom_bond_atom_site_label_1
    _geom_bond_atom_site_label_2
    _geom_bond_site_symmetry_2
    _geom_bond_distance
    _geom_bond_publ_flag
    Bi1 O3 . 2.297(3) y
    Bi1 N1 . 2.385(3) y
    Bi1 O1 . 2.485(3) y
    Bi1 O5 . 2.531(4) y
    Bi1 Cl2 . 2.6174(15) y
    Bi1 Cl1 . 2.7479(16) y
    C1 O2 . 1.229(5) ?
    C1 O1 . 1.290(5) ?
    C1 C2 . 1.527(6) ?
    C2 N1 . 1.335(5) ?
    C2 C3 . 1.393(6) ?
    C3 C4 . 1.382(7) ?
    C3 H3A . 0.9300 ?
    C4 C5 . 1.379(7) ?
    C4 H4A . 0.9300 ?
    C5 C6 . 1.382(6) ?
    C5 H5A . 0.9300 ?
    C6 N1 . 1.341(5) ?
    C6 C7 . 1.515(6) ?
    C7 O4 . 1.229(5) ?
    C7 O3 . 1.285(5) ?
    C8 N2 . 1.341(6) ?
    C8 C9 . 1.395(7) ?
    C8 H8A . 0.9300 ?
    C9 C10 . 1.374(7) ?
    C9 H9A . 0.9300 ?
    C10 C11 . 1.390(7) ?
    C10 H10A . 0.9300 ?
    C11 C12 . 1.380(6) ?
    C11 H11A . 0.9300 ?
    C12 N2 . 1.355(6) ?
    C12 C13 . 1.485(6) ?
    C13 N3 . 1.360(6) ?
    C13 C14 . 1.380(6) ?
    C14 C15 . 1.393(7) ?
    C14 H14A . 0.9300 ?
    C15 C16 . 1.373(8) ?
    C15 H15A . 0.9300 ?
    C16 C17 . 1.390(7) ?
    C16 H16A . 0.9300 ?
    C17 N3 . 1.336(5) ?
    C17 H17A . 0.9300 ?
    C18 N4 . 1.336(5) ?
    C18 C19 . 1.372(6) ?
    C18 H18A . 0.9300 ?
    C19 C20 . 1.380(7) ?
    C19 H19A . 0.9300 ?
    C20 C21 . 1.375(6) ?
    C20 H20A . 0.9300 ?
    C21 C22 . 1.392(6) ?
    C21 H21A . 0.9300 ?
    C22 N4 . 1.347(5) ?
    C22 C23 . 1.483(5) ?
    C23 N5 . 1.349(5) ?
    C23 C24 . 1.396(6) ?
    C24 C25 . 1.381(6) ?
    C24 H24A . 0.9300 ?
    C25 C26 . 1.371(7) ?
    C25 H25A . 0.9300 ?
    C26 C27 . 1.381(6) ?
    C26 H26A . 0.9300 ?
    C27 N5 . 1.329(5) ?
    C27 H27A . 0.9300 ?
    Cl3 Cu1 . 2.2962(14) y
    Cu1 N4 . 1.983(3) y
    Cu1 N3 . 1.994(4) y
    Cu1 N5 . 2.107(3) y
    Cu1 N2 . 2.118(4) y
    O5 H1 . 0.83(2) ?
    O5 H2 . 0.83(2) ?
loop_
    _geom_angle_atom_site_label_1
    _geom_angle_atom_site_label_2
    _geom_angle_atom_site_label_3
    _geom_angle_site_symmetry_1
    _geom_angle_site_symmetry_3
    _geom_angle
    _geom_angle_publ_flag
    O3 Bi1 N1 . . 69.30(11) ?
    O3 Bi1 O1 . . 135.54(10) ?
    N1 Bi1 O1 . . 66.26(10) ?
    O3 Bi1 O5 . . 77.55(13) ?
    N1 Bi1 O5 . . 146.83(13) ?
    O1 Bi1 O5 . . 146.85(12) ?
    O3 Bi1 Cl2 . . 85.76(8) ?
    N1 Bi1 Cl2 . . 89.34(8) ?
    O1 Bi1 Cl2 . . 92.60(8) ?
    O5 Bi1 Cl2 . . 87.41(12) ?
    O3 Bi1 Cl1 . . 83.01(8) ?
    N1 Bi1 Cl1 . . 84.28(8) ?
    O1 Bi1 Cl1 . . 93.61(8) ?
    O5 Bi1 Cl1 . . 92.67(12) ?
    Cl2 Bi1 Cl1 . . 168.47(5) ?
    O2 C1 O1 . . 126.1(4) ?
    O2 C1 C2 . . 119.0(3) ?
    O1 C1 C2 . . 114.9(4) ?
    N1 C2 C3 . . 120.7(4) ?
    N1 C2 C1 . . 116.3(3) ?
    C3 C2 C1 . . 123.0(4) ?
    C4 C3 C2 . . 118.1(4) ?
    C4 C3 H3A . . 121.0 ?
    C2 C3 H3A . . 121.0 ?
    C5 C4 C3 . . 120.5(4) ?
    C5 C4 H4A . . 119.7 ?
    C3 C4 H4A . . 119.7 ?
    C6 C5 C4 . . 118.7(4) ?
    C6 C5 H5A . . 120.6 ?
    C4 C5 H5A . . 120.6 ?
    N1 C6 C5 . . 120.5(4) ?
    N1 C6 C7 . . 115.7(3) ?
    C5 C6 C7 . . 123.8(4) ?
    O4 C7 O3 . . 125.5(4) ?
    O4 C7 C6 . . 118.4(4) ?
    O3 C7 C6 . . 116.1(4) ?
    N2 C8 C9 . . 123.0(5) ?
    N2 C8 H8A . . 118.5 ?
    C9 C8 H8A . . 118.5 ?
    C10 C9 C8 . . 118.2(5) ?
    C10 C9 H9A . . 120.9 ?
    C8 C9 H9A . . 120.9 ?
    C9 C10 C11 . . 119.2(5) ?
    C9 C10 H10A . . 120.4 ?
    C11 C10 H10A . . 120.4 ?
    C12 C11 C10 . . 119.7(5) ?
    C12 C11 H11A . . 120.2 ?
    C10 C11 H11A . . 120.2 ?
    N2 C12 C11 . . 121.4(4) ?
    N2 C12 C13 . . 115.1(4) ?
    C11 C12 C13 . . 123.5(4) ?
    N3 C13 C14 . . 120.6(4) ?
    N3 C13 C12 . . 115.4(4) ?
    C14 C13 C12 . . 124.0(4) ?
    C13 C14 C15 . . 119.7(5) ?
    C13 C14 H14A . . 120.1 ?
    C15 C14 H14A . . 120.1 ?
    C16 C15 C14 . . 119.2(5) ?
    C16 C15 H15A . . 120.4 ?
    C14 C15 H15A . . 120.4 ?
    C15 C16 C17 . . 118.6(5) ?
    C15 C16 H16A . . 120.7 ?
    C17 C16 H16A . . 120.7 ?
    N3 C17 C16 . . 122.3(5) ?
    N3 C17 H17A . . 118.9 ?
    C16 C17 H17A . . 118.9 ?
    N4 C18 C19 . . 122.7(4) ?
    N4 C18 H18A . . 118.6 ?
    C19 C18 H18A . . 118.6 ?
    C18 C19 C20 . . 118.2(4) ?
    C18 C19 H19A . . 120.9 ?
    C20 C19 H19A . . 120.9 ?
    C19 C20 C21 . . 119.8(4) ?
    C19 C20 H20A . . 120.1 ?
    C21 C20 H20A . . 120.1 ?
    C20 C21 C22 . . 119.2(4) ?
    C20 C21 H21A . . 120.4 ?
    C22 C21 H21A . . 120.4 ?
    N4 C22 C21 . . 120.6(4) ?
    N4 C22 C23 . . 115.2(4) ?
    C21 C22 C23 . . 124.2(4) ?
    N5 C23 C24 . . 121.1(4) ?
    N5 C23 C22 . . 115.3(3) ?
    C24 C23 C22 . . 123.6(4) ?
    C25 C24 C23 . . 119.3(4) ?
    C25 C24 H24A . . 120.4 ?
    C23 C24 H24A . . 120.4 ?
    C26 C25 C24 . . 119.2(4) ?
    C26 C25 H25A . . 120.4 ?
    C24 C25 H25A . . 120.4 ?
    C25 C26 C27 . . 118.6(4) ?
    C25 C26 H26A . . 120.7 ?
    C27 C26 H26A . . 120.7 ?
    N5 C27 C26 . . 123.3(5) ?
    N5 C27 H27A . . 118.4 ?
    C26 C27 H27A . . 118.4 ?
    N4 Cu1 N3 . . 170.69(14) ?
    N4 Cu1 N5 . . 80.20(13) ?
    N3 Cu1 N5 . . 95.56(14) ?
    N4 Cu1 N2 . . 93.21(14) ?
    N3 Cu1 N2 . . 80.07(15) ?
    N5 Cu1 N2 . . 107.23(14) ?
    N4 Cu1 Cl3 . . 93.77(10) ?
    N3 Cu1 Cl3 . . 95.46(11) ?
    N5 Cu1 Cl3 . . 124.09(10) ?
    N2 Cu1 Cl3 . . 128.65(10) ?
    C2 N1 C6 . . 121.4(3) ?
    C2 N1 Bi1 . . 121.7(3) ?
    C6 N1 Bi1 . . 116.8(3) ?
    C8 N2 C12 . . 118.3(4) ?
    C8 N2 Cu1 . . 129.0(3) ?
    C12 N2 Cu1 . . 112.6(3) ?
    C17 N3 C13 . . 119.5(4) ?
    C17 N3 Cu1 . . 123.7(3) ?
    C13 N3 Cu1 . . 116.4(3) ?
    C18 N4 C22 . . 119.4(4) ?
    C18 N4 Cu1 . . 123.7(3) ?
    C22 N4 Cu1 . . 116.5(3) ?
    C27 N5 C23 . . 118.5(4) ?
    C27 N5 Cu1 . . 129.0(3) ?
    C23 N5 Cu1 . . 112.3(3) ?
    C1 O1 Bi1 . . 120.7(2) ?
    C7 O3 Bi1 . . 121.7(3) ?
    Bi1 O5 H1 . . 128(8) ?
    Bi1 O5 H2 . . 117(8) ?
    H1 O5 H2 . . 114(5) ?
loop_
    _geom_hbond_atom_site_label_D
    _geom_hbond_atom_site_label_H
    _geom_hbond_atom_site_label_A
    _geom_hbond_site_symmetry_A
    _geom_hbond_distance_DH
    _geom_hbond_distance_HA
    _geom_hbond_distance_DA
    _geom_hbond_angle_DHA
    O5 H1 O3W . 0.83(2) 1.92(3) 2.733(7) 169(11)
    O5 H2 O2 2_556 0.83(2) 2.04(6) 2.777(5) 147(10)
data_global
_journal_date_recd_electronic     2011-10-17
_journal_date_accepted     2011-10-28
_journal_name_full     'Acta Crystallographica, Section E'
_journal_year     2011
_journal_volume     67
_journal_issue     12
_journal_page_first     m1651
_journal_page_last     m1651
_journal_paper_category     QM
_journal_coeditor_code     GK2419
_publ_contact_author_name     'Yu-Quan Feng'
_publ_contact_author_address
;
College of Chemistry and Pharmacy Engineering
Nanyang Normal University
Nanyang 473061
People's Republic of China
;
_publ_contact_author_email     'yqfeng2008@126.com'
_publ_contact_author_fax     '086 377 63513583'
_publ_contact_author_phone     '086 377 63513583'
_publ_section_title
;\
Bis[bis(2,2'-bipyridine-\k^2^<i>N</i>,<i>N</i>')chloridocopper(II)]
bis(\m-2,6-pyridinedicarboxylato)-\k^4^<i>O</i>^2^,<i>N</i>,<i>O</i>^6^:\
<i>O</i>^6^;\k^4^<i>O</i>^2^:<i>O</i>^2^,<i>N</i>,<i>O</i>^6^-\
bis[aquadichloridobismuthate(III)] pentahydrate
;
loop_
    _publ_author_name
    _publ_author_address
    'Hong-Wei Wang'
;
College of Chemistry and Pharmacy Engineering
Nanyang Normal University
Nanyang 473061
People's Republic of China
;
    'Wan-Lan Liu'
;
Department of Equipment and Lab Administration
Nanyang Normal University
Nanyang 473061
People's Republic of China
;
    'Yu-Quan Feng'
;
College of Chemistry and Pharmacy Engineering
Nanyang Normal University
Nanyang 473061
People's Republic of China
;
_iucr_refine_instructions_details
;
TITL a in C2/c
CELL 0.71073  22.8805  22.0442  13.6275  90.000 110.130  90.000
ZERR    4.00   0.0059   0.0058   0.0037   0.000   0.004   0.000
LATT 7
SYMM -X, Y, 0.5-Z
SFAC C  H  N  O  Cl Cu Bi
UNIT 216 168 40 60 24 8 8
OMIT -3 50
OMIT 1 1 0
OMIT 2 0 0
OMIT 0 2 1
OMIT 0 0 2
OMIT -1 1 2
OMIT 1 1 2
OMIT 3 1 0
DFIX 0.83 H1 O5 H2 O5
DANG 1.37 H1 H2
L.S. 30
SIZE 0.18 0.16 0.15
ACTA
BOND $H
HTAB
CONF
HTAB O5 O3W
EQIV $1 -X, Y, -Z+3/2
HTAB O5 O2_$1
FMAP 2
PLAN 50
TEMP 23.000
WGHT    0.031200   11.145400
FVAR       0.02797
BI1   7    0.025844    0.242343    0.610971    11.00000    0.02219    0.04836 =
         0.01923   -0.00092    0.00754    0.00043
C1    1    0.126855    0.231516    0.854171    11.00000    0.02753    0.04384 =
         0.02489   -0.00179    0.00694    0.00320
C2    1    0.166772    0.244024    0.786783    11.00000    0.02936    0.03846 =
         0.02864   -0.00322    0.00799    0.00154
C3    1    0.231019    0.252002    0.828310    11.00000    0.02745    0.05704 =
         0.03174   -0.00151    0.00458   -0.00220
AFIX  43
H3A   2    0.252092    0.250180    0.900027    11.00000   -1.20000
AFIX   0
C4    1    0.262547    0.262705    0.759843    11.00000    0.02174    0.08313 =
         0.04674    0.00737    0.00402   -0.00465
AFIX  43
H4A   2    0.305456    0.268265    0.785621    11.00000   -1.20000
AFIX   0
C5    1    0.230910    0.265207    0.653649    11.00000    0.03421    0.06403 =
         0.04454    0.00247    0.02090   -0.00469
AFIX  43
H5A   2    0.252216    0.271186    0.607345    11.00000   -1.20000
AFIX   0
C6    1    0.166953    0.258666    0.617307    11.00000    0.02792    0.04155 =
         0.02842   -0.00323    0.01178   -0.00201
C7    1    0.126679    0.263478    0.503151    11.00000    0.03658    0.04939 =
         0.03228   -0.00335    0.01784   -0.00197
C8    1    0.112924    0.095696    0.178948    11.00000    0.05525    0.05369 =
         0.04372    0.00325    0.01404    0.00650
AFIX  43
H8A   2    0.095051    0.087508    0.107892    11.00000   -1.20000
AFIX   0
C9    1    0.079497    0.130772    0.226596    11.00000    0.05320    0.05947 =
         0.06251    0.00185    0.02236    0.00085
AFIX  43
H9A   2    0.040309    0.145846    0.188259    11.00000   -1.20000
AFIX   0
C10   1    0.106053    0.142446    0.331734    11.00000    0.06886    0.05932 =
         0.06744   -0.00837    0.03882   -0.00019
AFIX  43
H10A  2    0.084504    0.164643    0.366335    11.00000   -1.20000
AFIX   0
C11   1    0.165482    0.120697    0.385751    11.00000    0.06364    0.05143 =
         0.04577   -0.00890    0.02305   -0.01162
AFIX  43
H11A  2    0.184232    0.128712    0.456714    11.00000   -1.20000
AFIX   0
C12   1    0.196548    0.087144    0.333578    11.00000    0.04708    0.04036 =
         0.03917    0.00234    0.01704   -0.00887
C13   1    0.260695    0.063480    0.384027    11.00000    0.04921    0.04571 =
         0.03003    0.00515    0.01503   -0.01211
C14   1    0.298770    0.078556    0.483862    11.00000    0.06281    0.07851 =
         0.03531   -0.00912    0.01576   -0.01693
AFIX  43
H14A  2    0.284579    0.104779    0.524216    11.00000   -1.20000
AFIX   0
C15   1    0.358561    0.054318    0.523927    11.00000    0.05908    0.08868 =
         0.03534   -0.00180    0.00559   -0.01671
AFIX  43
H15A  2    0.384791    0.064635    0.590745    11.00000   -1.20000
AFIX   0
C16   1    0.378325    0.015015    0.463625    11.00000    0.04757    0.07277 =
         0.05068    0.01383    0.00160   -0.00465
AFIX  43
H16A  2    0.417976   -0.001852    0.488948    11.00000   -1.20000
AFIX   0
C17   1    0.337864    0.000966    0.363999    11.00000    0.05255    0.05976 =
         0.04562    0.00812    0.01255    0.00433
AFIX  43
H17A  2    0.350966   -0.025926    0.323214    11.00000   -1.20000
AFIX   0
C18   1    0.112258   -0.007375   -0.005290    11.00000    0.04326    0.05510 =
         0.04123    0.00466    0.01066   -0.00835
AFIX  43
H18A  2    0.101351   -0.033588    0.039038    11.00000   -1.20000
AFIX   0
C19   1    0.070296    0.002448   -0.103758    11.00000    0.03825    0.06176 =
         0.05239   -0.00296    0.00710   -0.00312
AFIX  43
H19A  2    0.031491   -0.016252   -0.125645    11.00000   -1.20000
AFIX   0
C20   1    0.087195    0.040819   -0.169483    11.00000    0.04586    0.06654 =
         0.03709   -0.00057   -0.00111    0.00664
AFIX  43
H20A  2    0.059530    0.048637   -0.236413    11.00000   -1.20000
AFIX   0
C21   1    0.145069    0.067437   -0.135645    11.00000    0.05242    0.04901 =
         0.03748    0.00617    0.01631    0.00458
AFIX  43
H21A  2    0.157237    0.092611   -0.179907    11.00000   -1.20000
AFIX   0
C22   1    0.185245    0.056260   -0.034337    11.00000    0.03986    0.03465 =
         0.03154   -0.00578    0.01384    0.00125
C23   1    0.249068    0.081454    0.010470    11.00000    0.04538    0.03336 =
         0.03644   -0.00294    0.02041    0.00071
C24   1    0.278353    0.113633   -0.047795    11.00000    0.05979    0.04554 =
         0.03796   -0.00310    0.02061   -0.00831
AFIX  43
H24A  2    0.257348    0.121808   -0.118121    11.00000   -1.20000
AFIX   0
C25   1    0.338861    0.133189    0.000169    11.00000    0.06685    0.04848 =
         0.06149   -0.00915    0.03601   -0.01865
AFIX  43
H25A  2    0.359363    0.154002   -0.037777    11.00000   -1.20000
AFIX   0
C26   1    0.368330    0.121544    0.104397    11.00000    0.04893    0.05210 =
         0.05972   -0.00917    0.01902   -0.01499
AFIX  43
H26A  2    0.408943    0.134589    0.138489    11.00000   -1.20000
AFIX   0
C27   1    0.336460    0.090038    0.157739    11.00000    0.04653    0.05366 =
         0.04139   -0.00289    0.00896   -0.00518
AFIX  43
H27A  2    0.356458    0.082611    0.228617    11.00000   -1.20000
AFIX   0
CL1   5    0.032088    0.366828    0.618237    11.00000    0.06622    0.06685 =
         0.07282   -0.00969    0.02139   -0.00636
CL2   5    0.034358    0.125827    0.581468    11.00000    0.07805    0.05371 =
         0.08085    0.00031    0.03262    0.00801
CL3   5    0.228280   -0.089404    0.178064    11.00000    0.08351    0.04958 =
         0.03556    0.00123    0.02131    0.00401
CU1   6    0.225358    0.014722    0.176522    11.00000    0.04580    0.05142 =
         0.02924    0.00284    0.00808   -0.00354
N1    3    0.136585    0.247757    0.683884    11.00000    0.02325    0.04082 =
         0.02610   -0.00186    0.00917    0.00019
N2    3    0.169665    0.073239    0.230934    11.00000    0.04469    0.04618 =
         0.03433    0.00328    0.01526   -0.00038
N3    3    0.280807    0.024744    0.324771    11.00000    0.04439    0.05049 =
         0.03313    0.00468    0.00840   -0.00156
N4    3    0.168154    0.019173    0.029537    11.00000    0.03900    0.04396 =
         0.03058   -0.00213    0.00891   -0.00482
N5    3    0.278639    0.069800    0.112849    11.00000    0.03776    0.04588 =
         0.03082   -0.00261    0.00851   -0.00524
O1    4    0.067618    0.231351    0.804216    11.00000    0.02839    0.06997 =
         0.02609    0.00018    0.01011    0.00041
O2    4    0.152596    0.222955    0.948403    11.00000    0.03693    0.07650 =
         0.02579    0.00358    0.00826    0.00393
O3    4    0.068082    0.254756    0.481820    11.00000    0.03170    0.08006 =
         0.02682   -0.00204    0.01260   -0.00449
O4    4    0.151949    0.275171    0.439077    11.00000    0.04814    0.08207 =
         0.03291   -0.00064    0.02472   -0.00976
O5    4   -0.069530    0.242756    0.446774    11.00000    0.03597    0.14324 =
         0.03248    0.00071    0.00206    0.00021
O1W   4    0.000000    0.505166    0.750000    10.50000    0.18705    0.11088 =
         0.19076    0.00000    0.02632    0.00000
H1    2   -0.073217    0.257053    0.388976    11.00000   -1.20000
H2    2   -0.102765    0.232851    0.453590    11.00000   -1.20000
O3W   4   -0.065175    0.291488    0.265015    11.00000    0.22108    0.13610 =
         0.05328    0.01223   -0.00899   -0.07712
O2W   4    0.461312   -0.092027    0.368904    11.00000    0.14888    0.11869 =
         0.11014   -0.01059    0.04027    0.00596
HKLF 4
REM  a in C2/c
REM R1 =  0.0248 for   4963 Fo > 4sig(Fo)  and  0.0313 for all   5684 data
REM    408 parameters refined using      3 restraints
END
WGHT      0.0295     12.0481
REM Highest difference peak  0.877,  deepest hole -0.742,  1-sigma level  0.094
Q1    1  -0.0072  0.2429  0.5549  11.00000  0.05    0.88
Q2    1  -0.1298  0.3323  0.2635  11.00000  0.05    0.86
Q3    1   0.0356  0.2029  0.6170  11.00000  0.05    0.65
Q4    1  -0.0124  0.3562  0.5306  11.00000  0.05    0.56
Q5    1  -0.0227  0.2514  0.2621  11.00000  0.05    0.56
Q6    1   0.0588  0.2444  0.6711  11.00000  0.05    0.55
Q7    1  -0.0006  0.2313  0.6500  11.00000  0.05    0.51
Q8    1   0.0128  0.4378  0.5905  11.00000  0.05    0.47
Q9    1   0.1901  0.0440  0.2251  11.00000  0.05    0.39
Q10   1   0.2583 -0.0081  0.1686  11.00000  0.05    0.38
Q11   1   0.5004 -0.1162  0.3569  11.00000  0.05    0.36
Q12   1   0.0797  0.3503  0.6608  11.00000  0.05    0.36
Q13   1   0.0769  0.1245  0.6342  11.00000  0.05    0.35
Q14   1  -0.0956  0.2957  0.1979  11.00000  0.05    0.34
Q15   1   0.2594  0.0204  0.2573  11.00000  0.05    0.34
Q16   1   0.0577  0.2250  0.5631  11.00000  0.05    0.33
Q17   1  -0.0487  0.2479  0.4849  11.00000  0.05    0.28
Q18   1   0.1454  0.0548  0.2078  11.00000  0.05    0.28
Q19   1   0.0355  0.2998  0.6165  11.00000  0.05    0.28
Q20   1   0.0118  0.2910  0.5198  11.00000  0.05    0.27
Q21   1   0.4013  0.1455 -0.0821  11.00000  0.05    0.27
Q22   1   0.2330 -0.0437  0.1783  11.00000  0.05    0.27
Q23   1  -0.0575  0.3376  0.2054  11.00000  0.05    0.27
Q24   1   0.0539  0.2608  0.5695  11.00000  0.05    0.26
Q25   1   0.1192  0.1331  0.2810  11.00000  0.05    0.25
Q26   1   0.3762  0.0530  0.4833  11.00000  0.05    0.25
Q27   1   0.4415 -0.0866  0.3037  11.00000  0.05    0.25
Q28   1   0.2358  0.0859  0.3584  11.00000  0.05    0.25
Q29   1   0.0034  0.4711  0.7048  11.00000  0.05    0.24
Q30   1   0.4845 -0.1090  0.4661  11.00000  0.05    0.24
Q31   1   0.1886  0.0284  0.0842  11.00000  0.05    0.24
Q32   1  -0.0654  0.1647  0.4224  11.00000  0.05    0.24
Q33   1   0.2428  0.1293  0.0790  11.00000  0.05    0.23
Q34   1   0.3573  0.2960  0.8234  11.00000  0.05    0.23
Q35   1   0.3067  0.3120  0.8015  11.00000  0.05    0.23
Q36   1  -0.0455  0.2222  0.5329  11.00000  0.05    0.23
Q37   1   0.2085  0.1758  0.9602  11.00000  0.05    0.23
Q38   1   0.1438  0.2626  0.5598  11.00000  0.05    0.23
Q39   1   0.4978 -0.1571  0.4642  11.00000  0.05    0.23
Q40   1   0.1873  0.1226  0.3412  11.00000  0.05    0.22
Q41   1   0.1892  0.0731  0.2770  11.00000  0.05    0.22
Q42   1   0.0423  0.0723  0.5970  11.00000  0.05    0.22
Q43   1   0.3156  0.1548  0.2411  11.00000  0.05    0.22
Q44   1   0.1432  0.0354  0.0655  11.00000  0.05    0.22
Q45   1   0.5434 -0.1245  0.4627  11.00000  0.05    0.22
Q46   1  -0.0231  0.5211  0.7395  11.00000  0.05    0.22
Q47   1   0.0084 -0.0279 -0.1736  11.00000  0.05    0.22
Q48   1   0.2818  0.0276  0.2215  11.00000  0.05    0.22
Q49   1   0.2460  0.1699 -0.0765  11.00000  0.05    0.21
Q50   1   0.1253 -0.0418  0.0199  11.00000  0.05    0.21
;
