# Supplementary material for: Bis[bis­(2,2′-bipyridine-κ2 N,N′)chloridocopper(II)] bis­(μ-2,6-pyridine­dicarboxyl­ato)-κ4 O 2,N,O 6:O 6;κ4 O 2:O 2,N,O 6-bis­[aqua­dichloridobismuthate(III)] penta­hydrate
Source: Acta Crystallogr Sect E Struct Rep Online. 2011 Nov 2;67(Pt 12):m1651. doi: 10.1107/S1600536811045259 (PMC3238588; doi:10.1107/S1600536811045259)
Supplement: Supplementary file 2 [file e-67-m1651-Isup2.hkl]

# 
# h,k,l, Fc-squared, Fo-squared, sigma(Fo-squared) and status flag 
# 
data_I
_shelx_title ' a in C2/c' 
_shelx_refln_list_code          4 
_shelx_F_calc_maximum     1208.62 
_exptl_crystal_F_000      3528.00 
_reflns_d_resolution_high  0.8409 
 
loop_ 
 _symmetry_equiv_pos_as_xyz 
 'x, y, z' 
 '-x, y, -z+1/2' 
 'x+1/2, y+1/2, z' 
 '-x+1/2, y+1/2, -z+1/2' 
 '-x, -y, -z' 
 'x, -y, z-1/2' 
 '-x+1/2, -y+1/2, -z' 
 'x+1/2, -y+1/2, z-1/2' 
 
_cell_length_a    22.8805 
_cell_length_b    22.0442 
_cell_length_c    13.6275 
_cell_angle_alpha  90.000 
_cell_angle_beta  110.130 
_cell_angle_gamma  90.000 
 
_shelx_F_squared_multiplier     1.000 
 
loop_ 
 _refln_index_h 
 _refln_index_k 
 _refln_index_l 
 _refln_F_squared_calc 
 _refln_F_squared_meas 
 _refln_F_squared_sigma 
 _refln_observed_status 
   4   0   0   270753.06   297303.25   7470.87 o 
   6   0   0    28472.07    33171.79    711.26 o 
   8   0   0    40549.09    45969.25   1297.33 o 
  10   0   0   111938.97   118351.77   2447.65 o 
  12   0   0    24970.64    21931.00    542.28 o 
  14   0   0    26782.01    25404.86   1028.92 o 
  16   0   0   184876.39   172807.67   4780.33 o 
  18   0   0    42568.23    43636.49   1431.54 o 
  20   0   0   172774.98   164844.72   4639.73 o 
  22   0   0    39559.41    39277.96   1393.20 o 
  24   0   0    29978.79    31570.63   1227.04 o 
   5   1   0      887.79      611.81     40.59 o 
   7   1   0    58068.19    62990.78    934.15 o 
   9   1   0     8777.53     6568.69    150.25 o 
  11   1   0      230.24       82.17     54.85 o 
  13   1   0     6990.07     6055.57    167.34 o 
  15   1   0    11637.57    11495.82    379.60 o 
  17   1   0     3166.55     2528.31    262.02 o 
  19   1   0     1611.80     1696.79    281.20 o 
  21   1   0       88.66      268.41    189.80 o 
  23   1   0       53.03       -4.45    207.28 o 
  25   1   0      411.68      772.11    415.40 o 
   0   2   0   152774.45   149506.75   4652.51 o 
   2   2   0   878946.19   792358.94  24668.55 o 
   4   2   0    38453.12    34545.71   1859.73 o 
   6   2   0   112072.59   111119.74   1809.64 o 
   8   2   0     2168.90     2075.96     74.69 o 
  10   2   0    39003.99    41292.49    643.79 o 
  12   2   0     7310.27     7463.33    179.39 o 
  14   2   0    48047.69    45536.64    839.57 o 
  16   2   0    31761.53    31016.80    754.63 o 
  18   2   0   136276.83   130416.59   2616.48 o 
  20   2   0    50828.02    46732.09   1098.09 o 
  22   2   0    66862.75    66426.81   1486.73 o 
  24   2   0    17948.56    16971.52    600.97 o 
   1   3   0     1012.07      861.48    236.46 o 
   3   3   0    24222.50    25581.94    645.47 o 
   5   3   0     3214.38     2658.71     99.45 o 
   7   3   0    32042.24    29829.89    536.12 o 
   9   3   0     3691.01     3265.40    132.42 o 
  11   3   0     6937.31     6402.98    201.62 o 
  13   3   0    12421.04    12377.38    309.76 o 
  15   3   0     1461.68     1397.76    157.73 o 
  17   3   0     5274.19     5601.89    289.22 o 
  19   3   0      289.96      217.29    306.76 o 
  21   3   0      667.65      954.86    293.98 o 
  23   3   0     1617.01     1862.42    265.59 o 
  25   3   0       43.58      449.38    256.51 o 
   0   4   0   895663.81   783910.31  24425.70 o 
   2   4   0    53406.71    55474.83   1185.38 o 
   4   4   0    75145.05    74735.23   1747.58 o 
   6   4   0    11851.40    12438.60    256.88 o 
   8   4   0    27523.33    27097.42    566.29 o 
  10   4   0     9881.82    11117.91    267.66 o 
  12   4   0     1976.95     1872.02    152.02 o 
  14   4   0     1738.60     1933.86    137.25 o 
  16   4   0    50327.37    48936.27    912.32 o 
  18   4   0    27251.04    26783.91    704.96 o 
  20   4   0   106153.14    99067.77   2065.16 o 
  22   4   0    33228.01    32208.68   1169.52 o 
  24   4   0    30952.73    31278.01    867.65 o 
   1   5   0    20006.14    20798.65    428.01 o 
   3   5   0     8745.23    10696.97    197.34 o 
   5   5   0    19099.18    20134.28    323.46 o 
   7   5   0     4852.10     4704.69    222.69 o 
   9   5   0     6690.21     6773.09    261.83 o 
  11   5   0    15170.55    13491.54    316.16 o 
  13   5   0     1240.43     1600.68    125.83 o 
  15   5   0     7121.10     6748.10    247.92 o 
  17   5   0     2140.93     2334.93    172.08 o 
  19   5   0     5322.16     5327.93    562.39 o 
  21   5   0     5247.06     5208.02    329.79 o 
  23   5   0     1246.33     1155.74    248.42 o 
  25   5   0     1857.75     2177.26    313.15 o 
   0   6   0  1022752.56   967467.19  20136.83 o 
   2   6   0    68498.78    67478.46   1026.92 o 
   4   6   0   113892.88   126554.25   1775.70 o 
   6   6   0    76097.48    76670.05   1141.81 o 
   8   6   0     9800.57     9700.31    295.46 o 
  10   6   0    30158.60    31057.53    588.99 o 
  12   6   0     5453.35     4833.32    198.47 o 
  14   6   0    35745.02    34095.55    751.79 o 
  16   6   0    31445.26    31319.79    645.12 o 
  18   6   0    88565.52    81722.45   2562.72 o 
  20   6   0    46907.36    45405.66   1080.01 o 
  22   6   0    44292.18    43444.32   1070.97 o 
  24   6   0    15453.94    15181.20    573.86 o 
   1   7   0    21519.00    23109.83    429.85 o 
   3   7   0    14145.35    13859.11    262.90 o 
   5   7   0     9605.57    10095.69    311.69 o 
   7   7   0    55487.37    56550.16    852.68 o 
   9   7   0     6545.42     6783.34    206.60 o 
  11   7   0     2640.90     2580.45    136.80 o 
  13   7   0    13041.32    12835.46    330.97 o 
  15   7   0      861.57     1267.70    147.07 o 
  17   7   0    12039.22    12237.31    363.28 o 
  19   7   0     8613.91     8676.29    447.36 o 
  21   7   0     4242.16     4501.31    619.91 o 
  23   7   0     4205.54     4465.67    338.83 o 
   0   8   0  1185375.75  1142958.12  23819.87 o 
   2   8   0   262122.95   269343.00   3980.42 o 
   4   8   0   141393.17   139849.20   1825.95 o 
   6   8   0    33863.71    34474.81    489.83 o 
   8   8   0    16709.13    17098.93    300.08 o 
  10   8   0    19226.81    18805.97    404.07 o 
  12   8   0    25739.04    23043.39    515.61 o 
  14   8   0    29990.76    29676.93    606.54 o 
  16   8   0    85545.84    83209.34   1469.27 o 
  18   8   0    31308.29    31591.62    674.12 o 
  20   8   0    98339.91    94377.14   1979.32 o 
  22   8   0    29212.78    30558.37   1118.39 o 
  24   8   0    14502.78    13884.45    573.86 o 
   1   9   0    48460.55    51301.88    816.70 o 
   3   9   0    20259.20    22207.49    339.76 o 
   5   9   0    25176.36    25624.69    345.28 o 
   7   9   0     4335.19     3705.72    117.16 o 
   9   9   0    12178.21    12092.11    227.93 o 
  11   9   0    15677.84    14322.38    344.37 o 
  13   9   0      100.59      138.55    110.87 o 
  15   9   0    15493.63    15358.53    400.72 o 
  17   9   0     4409.67     4526.27    228.96 o 
  19   9   0    12869.54    12041.40    498.48 o 
  21   9   0     8498.67     8512.08    498.48 o 
  23   9   0     5696.07     5095.82    356.23 o 
   0  10   0   136030.94   154841.83   3299.78 o 
   2  10   0   220134.09   224508.95   3341.00 o 
   4  10   0    27759.00    29296.77    437.99 o 
   6  10   0    56268.26    59490.07    867.03 o 
   8  10   0     1957.56     2374.70     96.32 o 
  10  10   0     5171.64     5160.11    180.01 o 
  12  10   0     5523.57     5254.89    193.93 o 
  14  10   0    31920.00    30485.30    624.07 o 
  16  10   0    24725.44    24384.43    547.15 o 
  18  10   0    68362.28    66494.79   1229.03 o 
  20  10   0    30778.50    30320.88   1112.00 o 
  22  10   0    20291.81    20073.36    655.21 o 
   1  11   0    49262.15    49797.74    812.11 o 
   3  11   0    61148.04    60787.38    838.59 o 
   5  11   0     1458.05     1493.58     71.23 o 
   7  11   0    19714.78    20003.52    334.85 o 
   9  11   0    11330.00    11488.15    229.25 o 
  11  11   0     6718.52     6212.72    206.18 o 
  13  11   0    14011.14    14211.54    328.76 o 
  15  11   0     2095.84     2033.54    157.29 o 
  17  11   0    19441.76    17368.30    488.89 o 
  19  11   0     7836.60     7154.62    304.40 o 
  21  11   0     8347.03     8153.78    357.66 o 
  23  11   0     4294.90     4215.23    301.35 o 
   0  12   0   237257.11   246011.05   5195.18 o 
   2  12   0     3506.68     4444.65    510.06 o 
   4  12   0    77631.55    79760.16   1216.31 o 
   6  12   0     4769.72     5141.82    140.04 o 
   8  12   0    13578.83    13351.54    363.44 o 
  10  12   0      479.05      886.27    105.44 o 
  12  12   0     1503.26     1604.05    130.74 o 
  14  12   0     8015.57     7864.90    258.34 o 
  16  12   0    16310.47    15686.05    461.22 o 
  18  12   0    10059.48     9363.69    312.38 o 
  20  12   0    32834.59    30609.84   1009.14 o 
  22  12   0    16100.80    15224.14    747.73 o 
   1  13   0    42422.58    42101.98    720.01 o 
   3  13   0    12124.13    12199.63    257.50 o 
   5  13   0    13547.15    13627.55    261.28 o 
   7  13   0      407.71      541.05    122.98 o 
   9  13   0     6498.34     6789.18    258.81 o 
  11  13   0     6368.96     6596.61    271.35 o 
  13  13   0     1041.01     1372.53    194.67 o 
  15  13   0     7016.69     6890.18    379.39 o 
  17  13   0     6190.83     5987.71    299.83 o 
  19  13   0    14628.78    13355.49    454.83 o 
  21  13   0     8568.94     8765.42    683.82 o 
   0  14   0    21100.17    19873.33    576.53 o 
   2  14   0    57573.46    57087.69    947.60 o 
   4  14   0    26099.61    24956.28    484.85 o 
   6  14   0    12629.87    13650.87    326.78 o 
   8  14   0     2798.66     2966.45    176.66 o 
  10  14   0      163.17      198.18    124.84 o 
  12  14   0     4836.53     4835.72    246.47 o 
  14  14   0     8197.42     8025.27    322.82 o 
  16  14   0    12127.34    11713.81    462.57 o 
  18  14   0    18538.26    17228.13    511.11 o 
  20  14   0    20962.98    22120.58    620.16 o 
   1  15   0    40596.80    40567.93    718.88 o 
   3  15   0    28677.38    29317.22    555.73 o 
   5  15   0    16587.10    16526.68    380.07 o 
   7  15   0     5451.66     5468.31    241.04 o 
   9  15   0     1242.01     1198.48    225.41 o 
  11  15   0     1566.75     1601.55    247.44 o 
  13  15   0     4316.74     4023.70    237.26 o 
  15  15   0     8871.07     8930.32    362.91 o 
  17  15   0    13174.37    12893.53    439.32 o 
  19  15   0    12853.80    13198.79    504.21 o 
   0  16   0    92484.34    94273.03   2135.09 o 
   2  16   0    55094.91    56128.25    955.32 o 
   4  16   0    21864.78    23040.91    478.77 o 
   6  16   0    18153.23    18494.11    419.80 o 
   8  16   0     1318.89     1796.85    266.51 o 
  10  16   0     3129.18     2828.29    293.98 o 
  12  16   0     2893.02     3495.26    320.75 o 
  14  16   0    12077.32    12884.70    578.43 o 
  16  16   0    12788.25    12046.49    582.90 o 
  18  16   0    16407.15    17955.28    731.41 o 
  20  16   0    16179.96    16054.12   1207.86 o 
   1  17   0    41604.44    41556.74    757.03 o 
   3  17   0    40076.85    39028.71    719.85 o 
   5  17   0    10494.00    10254.76    319.11 o 
   7  17   0     7279.18     6583.49    313.90 o 
   9  17   0     2756.51     2749.10    702.99 o 
  11  17   0       68.05       60.71    383.45 o 
  13  17   0     9161.52     8890.02    483.47 o 
  15  17   0     6154.29     6001.12    438.27 o 
  17  17   0    13084.98    12876.09    773.29 o 
  19  17   0    10945.58    11207.57    614.58 o 
   0  18   0    52173.20    51747.52   1292.96 o 
   2  18   0    11052.40    11503.91    345.13 o 
   4  18   0    25791.73    25812.43    540.10 o 
   6  18   0     2844.04     3205.72    203.80 o 
   8  18   0      967.95     1122.56    338.71 o 
  10  18   0      357.22      349.98    268.41 o 
  12  18   0     2082.64     2203.61    343.09 o 
  14  18   0     6605.15     6847.64    446.76 o 
  16  18   0    10964.32    12031.04    627.70 o 
  18  18   0     6194.50     5786.38    478.76 o 
   1  19   0    26588.56    26864.66    629.10 o 
   3  19   0    17265.49    18189.64    443.37 o 
   5  19   0    11928.20    11803.38    361.60 o 
   7  19   0     2656.53     2889.16    253.91 o 
   9  19   0       74.83      191.72    253.06 o 
  11  19   0     1316.65     1315.26    287.52 o 
  13  19   0     1731.15     1657.98    334.41 o 
  15  19   0     7827.56     7818.75    491.02 o 
  17  19   0     8173.16     6156.99    664.64 o 
   0  20   0     1719.35     2044.44    300.37 o 
   2  20   0    10346.13    10944.80    347.02 o 
   4  20   0     1719.40     1933.91    192.30 o 
   6  20   0     1399.76     1459.36    224.75 o 
   8  20   0      283.65      -62.86    275.55 o 
  10  20   0      488.98      636.92    293.63 o 
  12  20   0      141.41      686.92    315.94 o 
  14  20   0     2422.25     2089.97    370.56 o 
  16  20   0      991.51     1349.75    356.13 o 
   1  21   0    15047.09    14469.59    409.80 o 
   3  21   0    12654.05    12564.01    390.17 o 
   5  21   0     4201.55     4141.80    288.43 o 
   7  21   0      366.71       93.17    205.73 o 
   9  21   0     3930.34     4058.98    397.67 o 
  11  21   0      766.62      612.96    453.75 o 
  13  21   0     3269.17     3515.23    411.15 o 
  15  21   0     2318.44     2346.60    393.07 o 
   0  22   0     2921.71     3111.01    334.04 o 
   2  22   0      795.23     1110.21    201.77 o 
   4  22   0     3864.13     4108.21    256.95 o 
   6  22   0     1794.31     2519.61    279.92 o 
   8  22   0      463.16      626.86    310.93 o 
  10  22   0        5.08     -235.02    278.43 o 
  12  22   0      448.05      526.60    336.67 o 
   1  23   0    12335.79    12016.71    399.20 o 
   3  23   0     8368.42     8557.21    352.23 o 
   5  23   0     6854.55     6789.82    368.98 o 
   7  23   0     6650.38     6993.04    491.02 o 
   9  23   0      251.44      404.69    332.94 o 
  11  23   0      200.68      501.14    347.87 o 
   0  24   0     4202.98     4516.67    394.91 o 
   2  24   0     5183.54     5249.15    293.21 o 
   4  24   0     1707.46     1906.31    284.54 o 
   6  24   0     1038.11      785.81    338.11 o 
   8  24   0       12.54      186.58    347.87 o 
  10  24   0      331.93      327.80    369.24 o 
   1  25   0    10003.28    10142.17    406.11 o 
   3  25   0    11881.35    12056.54    514.88 o 
   5  25   0     3349.49     3766.01    415.45 o 
   7  25   0     1983.04     1944.18    411.15 o 
   0  26   0     4027.43     4401.37    447.31 o 
   2  26   0      151.33      419.30    264.82 o 
 -25   1   1     1657.26     2454.34    377.06 o 
 -23   1   1       71.59      -92.19    212.25 o 
 -21   1   1    10637.23    10300.21    429.23 o 
 -19   1   1    43662.51    42445.12    998.67 o 
 -17   1   1    80951.88    82130.61   1708.18 o 
 -15   1   1   145506.06   148587.50   2480.38 o 
 -13   1   1   155782.39   149543.28   2188.88 o 
 -11   1   1   376438.38   370153.41   5272.30 o 
  -9   1   1   174801.28   174968.30   2515.64 o 
  -7   1   1    61236.68    64881.37   1263.74 o 
  -5   1   1      265.42      302.77     31.95 o 
  -3   1   1      380.48      770.03    153.38 o 
  -1   1   1   168855.77   134107.05  20968.27 o 
   1   1   1   319904.25   254642.86  31321.39 o 
   3   1   1   274110.81   272576.22   4606.01 o 
   5   1   1   505380.28   491561.41   6976.16 o 
   7   1   1   431832.12   410894.19   5838.12 o 
   9   1   1   218611.19   209898.25   3020.08 o 
  11   1   1    52266.11    50675.51    789.04 o 
  13   1   1    26368.64    26574.17    533.75 o 
  15   1   1     1068.40     1299.73    421.79 o 
  17   1   1    10971.42    10909.39    460.14 o 
  19   1   1    43653.29    42979.71   1025.78 o 
  21   1   1    49487.21    49511.88   1322.90 o 
  23   1   1    37233.00    36293.50    958.03 o 
 -26   2   1        2.38     -224.14    251.13 o 
 -24   2   1      388.76       92.67    234.47 o 
 -22   2   1      481.17      314.54    409.01 o 
 -20   2   1       82.11      150.89    183.80 o 
 -18   2   1      804.92      660.27    167.02 o 
 -16   2   1      319.33      492.09    144.61 o 
 -14   2   1      344.86      310.84     94.36 o 
 -12   2   1     2181.63     2437.41    106.06 o 
 -10   2   1    16757.08    18512.71    589.33 o 
  -8   2   1      463.52      431.06     61.00 o 
  -6   2   1    19086.32    21507.91    367.13 o 
  -4   2   1    10199.36     7301.13    203.20 o 
  -2   2   1     5131.05     5792.26    293.98 o 
   2   2   1    15809.79    17843.16    613.52 o 
   4   2   1    18462.24    18588.04    295.80 o 
   6   2   1     5454.11     6042.03    129.48 o 
   8   2   1     2096.17     2725.77     93.33 o 
  10   2   1      201.81      204.07     52.13 o 
  12   2   1       22.47       94.94     64.57 o 
  14   2   1     3207.72     3325.38    172.08 o 
  16   2   1      487.97      255.63    144.61 o 
  18   2   1     1012.39     1016.05    189.15 o 
  20   2   1       80.77      121.43    198.84 o 
  22   2   1      403.59      140.60    220.19 o 
  24   2   1      345.72      342.59    252.58 o 
 -25   3   1      334.33      383.45    261.63 o 
 -23   3   1      604.33      447.36    216.91 o 
 -21   3   1    15755.67    14970.33    523.97 o 
 -19   3   1    44412.01    42081.63   1316.51 o 
 -17   3   1    55024.62    53340.33   1174.94 o 
 -15   3   1   105885.38   106979.88   1822.70 o 
 -13   3   1   155547.83   154057.95   2551.80 o 
 -11   3   1    60516.95    60650.71   1050.00 o 
  -9   3   1   134578.20   142243.09   2327.20 o 
  -7   3   1     7810.63     8215.89    193.69 o 
  -5   3   1      716.33     1003.63     81.24 o 
  -3   3   1      358.27      888.60     76.69 o 
  -1   3   1    66702.88    66528.09   1486.73 o 
   1   3   1   325081.28   313695.44   6882.38 o 
   3   3   1   110666.52   105247.11   4729.13 o 
   5   3   1   126256.74   128776.53   1854.74 o 
   7   3   1   234914.42   233200.47   3763.80 o 
   9   3   1   108873.12   107344.14   1789.32 o 
  11   3   1    57408.29    53790.22    953.33 o 
  13   3   1    13210.65    12617.66    388.63 o 
  15   3   1      938.80      842.14    125.02 o 
  17   3   1     3747.41     3637.59    253.06 o 
  19   3   1    14270.25    13843.77    483.47 o 
  21   3   1    47492.11    44033.53   1227.04 o 
  23   3   1    28805.69    28459.13    808.86 o 
 -24   4   1       14.35      -31.19    313.15 o 
 -22   4   1      986.56      678.90    293.98 o 
 -20   4   1      935.04      658.40    194.16 o 
 -18   4   1      181.64      117.96    156.43 o 
 -16   4   1     3924.00     3769.54    190.73 o 
 -14   4   1     1043.21     1063.27    117.61 o 
 -12   4   1    12655.92    13590.04    517.66 o 
 -10   4   1     1869.47     1646.31    131.96 o 
  -8   4   1     3031.41     2718.04    117.61 o 
  -6   4   1     1874.95     2167.25    114.38 o 
  -4   4   1     1013.53      948.94     76.54 o 
  -2   4   1    10408.38     9767.02    208.73 o 
   0   4   1    37932.89    43836.62    789.90 o 
   2   4   1      282.63      336.96     44.10 o 
   4   4   1      432.55      467.04     46.12 o 
   6   4   1     9894.41    11474.44    211.10 o 
   8   4   1      157.74      304.39     65.59 o 
  10   4   1     1687.51     1533.61    138.63 o 
  12   4   1     4120.59     4197.68    178.88 o 
  14   4   1      559.19      713.58    115.45 o 
  16   4   1      155.61      222.32    148.92 o 
  18   4   1      679.47      929.98    236.46 o 
  20   4   1     4786.08     4285.51    302.67 o 
  22   4   1     1508.35     1303.43    268.41 o 
  24   4   1      593.45      115.03    244.03 o 
 -25   5   1      405.67      558.29    239.38 o 
 -23   5   1      396.01      502.40    221.29 o 
 -21   5   1    15070.42    13962.43   1258.99 o 
 -19   5   1    35518.25    32914.38    894.71 o 
 -17   5   1    77645.24    76306.06   1361.57 o 
 -15   5   1    84653.81    82884.60   1440.55 o 
 -13   5   1    50905.16    50688.48    915.47 o 
 -11   5   1    93927.73   100528.30   1688.19 o 
  -9   5   1    76409.34    78672.55   1325.39 o 
  -7   5   1     6753.44     6577.39    153.71 o 
  -5   5   1      160.29      426.74     71.78 o 
  -3   5   1     3153.25     4485.99    129.84 o 
  -1   5   1   113943.34   119611.69   1776.29 o 
   1   5   1   190078.61   200149.44   2946.16 o 
   3   5   1    58568.49    54603.48    960.99 o 
   5   5   1    52022.86    51524.70   1831.40 o 
   7   5   1   101771.29   105019.77   1737.11 o 
   9   5   1   124765.53   131855.66   2176.01 o 
  11   5   1    56389.21    56036.99    995.30 o 
  13   5   1    16416.53    16039.96    377.91 o 
  15   5   1      849.06     1017.46    135.16 o 
  17   5   1     1485.17     1061.03    198.84 o 
  19   5   1    19818.78    18750.73    587.47 o 
  21   5   1    25944.96    24392.79    709.44 o 
  23   5   1    29208.66    28476.93    843.59 o 
 -24   6   1      343.42      343.53    257.46 o 
 -22   6   1     2976.41     3000.58    402.62 o 
 -20   6   1      244.26      207.55    370.67 o 
 -18   6   1    14032.77    12680.82    365.89 o 
 -16   6   1     3468.70     3143.61    228.80 o 
 -14   6   1     3976.19     4035.52    237.18 o 
 -12   6   1    27815.50    27407.67    543.53 o 
 -10   6   1     5565.18     5257.68    175.10 o 
  -8   6   1     5165.85     5106.03    120.20 o 
  -6   6   1      630.02      695.11     58.01 o 
  -4   6   1   209045.25   218266.03   2528.65 o 
  -2   6   1   487670.56   493772.81   7225.04 o 
   0   6   1    28063.85    28313.94   1024.92 o 
   2   6   1     2679.99     2073.29     77.70 o 
   4   6   1      868.77      836.73     50.25 o 
   6   6   1    33400.48    30293.73   1075.20 o 
   8   6   1      373.09      569.78     80.50 o 
  10   6   1     2988.32     3009.05    142.55 o 
  12   6   1    32027.91    31636.02    672.17 o 
  14   6   1     1443.67     1588.18    145.00 o 
  16   6   1     1834.33     1666.52    164.70 o 
  18   6   1     9945.56     9748.01    402.11 o 
  20   6   1      449.90      142.05    198.22 o 
  22   6   1     5834.30     6434.12    492.09 o 
  24   6   1     1346.98     1329.36    283.73 o 
 -25   7   1      745.01      444.71    260.24 o 
 -23   7   1       19.46     -252.05    230.07 o 
 -21   7   1     5678.18     4679.30    316.33 o 
 -19   7   1    38259.33    36345.95    894.76 o 
 -17   7   1    35876.98    35184.96    711.13 o 
 -15   7   1   143908.16   141186.45   2371.77 o 
 -13   7   1    79569.95    77200.88   1338.46 o 
 -11   7   1   231462.86   226355.61   3684.86 o 
  -9   7   1    52348.83    53053.76    731.70 o 
  -7   7   1    90431.80    89937.51   1184.74 o 
  -5   7   1      405.68      466.13     45.67 o 
  -3   7   1     1695.63     1342.06     72.45 o 
  -1   7   1    68908.41    71243.24   1091.96 o 
   1   7   1   256254.30   255824.58   3770.65 o 
   3   7   1    97207.88    91957.59   1218.90 o 
   5   7   1   348538.66   327451.72   4663.65 o 
   7   7   1   255267.09   252210.80   8186.49 o 
   9   7   1   137119.58   127006.44   2108.05 o 
  11   7   1    10740.43     9976.15    283.62 o 
  13   7   1    37859.46    37199.90    721.58 o 
  15   7   1     1202.61     1141.76    147.59 o 
  17   7   1     5384.20     5630.18    250.69 o 
  19   7   1    23534.23    22498.82    659.59 o 
  21   7   1    41133.24    40098.23   1003.22 o 
  23   7   1    21630.09    22039.98    700.40 o 
 -24   8   1     1815.55     1992.09    252.27 o 
 -22   8   1      682.47      811.51    230.34 o 
 -20   8   1     6270.36     5456.03    581.56 o 
 -18   8   1     2499.54     2166.16    183.31 o 
 -16   8   1    16379.01    15254.40    398.86 o 
 -14   8   1     7791.50     6964.02    295.70 o 
 -12   8   1    34124.11    31642.19    542.93 o 
 -10   8   1    57388.00    53788.24    743.96 o 
  -8   8   1      350.19      467.40     57.75 o 
  -6   8   1   100636.06   101775.39   1213.35 o 
  -4   8   1    35404.46    37779.74    551.61 o 
  -2   8   1     3080.91     3974.35    230.61 o 
   0   8   1   120418.57   121597.67   1830.82 o 
   2   8   1     2657.42     2886.19     91.80 o 
   4   8   1    66368.59    66787.61    906.81 o 
   6   8   1    40818.18    39491.60    614.89 o 
   8   8   1    10411.39     9718.93    408.15 o 
  10   8   1    15306.33    14871.32    352.85 o 
  12   8   1       72.25      102.43    106.22 o 
  14   8   1    14422.17    14187.86    371.91 o 
  16   8   1     9584.94     9512.04    418.17 o 
  18   8   1      145.34      370.35    180.08 o 
  20   8   1    12792.20    13368.48    510.59 o 
  22   8   1     3905.29     3988.17    329.05 o 
 -23   9   1      356.27      187.19    404.77 o 
 -21   9   1     7970.48     7624.06    426.33 o 
 -19   9   1    16677.63    15552.31    431.70 o 
 -17   9   1    65368.84    61872.89   1002.57 o 
 -15   9   1    37869.89    34676.41    610.54 o 
 -13   9   1   192487.02   184834.56   2660.97 o 
 -11   9   1    80410.56    78439.20   1181.73 o 
  -9   9   1   235946.30   236766.78   3041.54 o 
  -7   9   1    11647.46    12154.26    218.20 o 
  -5   9   1    16892.78    16710.16    252.87 o 
  -3   9   1      529.51      780.75     78.92 o 
  -1   9   1   122250.52   122989.89   2183.91 o 
   1   9   1   166773.67   165614.98   2164.84 o 
   3   9   1   352246.50   336553.91   4339.59 o 
   5   9   1   124291.79   124193.39   1616.78 o 
   7   9   1   263588.59   243259.06   3487.17 o 
   9   9   1    62594.94    59573.54   1943.12 o 
  11   9   1    82575.28    78344.41   1363.08 o 
  13   9   1      202.71      286.87    119.52 o 
  15   9   1        2.45     -154.09    124.25 o 
  17   9   1    10183.07     9249.67    319.96 o 
  19   9   1    23027.21    23083.66    664.25 o 
  21   9   1    23860.93    22360.49    682.32 o 
  23   9   1    27002.98    28271.71   1501.84 o 
 -24  10   1      851.96      779.14    277.29 o 
 -22  10   1     6579.22     6875.04    605.20 o 
 -20  10   1      147.92      201.48    170.24 o 
 -18  10   1    10221.89    10574.90    316.82 o 
 -16  10   1     4446.37     4765.93    205.01 o 
 -14  10   1    14018.20    12816.13    310.29 o 
 -12  10   1    37823.22    35929.30    610.29 o 
 -10  10   1    11016.30    10451.37    246.36 o 
  -8  10   1    48505.72    48065.12    675.13 o 
  -6  10   1     6929.67     6649.75    138.33 o 
  -4  10   1    31828.54    30481.89    400.55 o 
  -2  10   1    87844.48    90118.63   1391.08 o 
   0  10   1      434.03      975.24     86.10 o 
   2  10   1    51544.77    52504.71    731.96 o 
   4  10   1     7740.44     8676.41    201.14 o 
   6  10   1    55276.73    56422.79    864.50 o 
   8  10   1    14003.89    14052.18    501.56 o 
  10  10   1     5884.06     6331.83    224.09 o 
  12  10   1    30729.60    31877.62    638.75 o 
  14  10   1     2280.43     2087.82    167.64 o 
  16  10   1     2425.70     2753.43    197.45 o 
  18  10   1     9216.31     8611.59    380.36 o 
  20  10   1     2169.48     1674.03    248.42 o 
  22  10   1     8145.89     8563.49    433.82 o 
 -23  11   1      160.10      190.42    202.12 o 
 -21  11   1     3498.50     3549.41    256.88 o 
 -19  11   1    24845.04    24688.26    786.07 o 
 -17  11   1    18337.85    17223.30    555.31 o 
 -15  11   1    80190.57    77760.62   1210.32 o 
 -13  11   1    13804.31    13493.39    315.90 o 
 -11  11   1    87877.24    86265.80   1297.91 o 
  -9  11   1    11922.21    12287.63    236.76 o 
  -7  11   1    24464.09    25245.21    384.54 o 
  -5  11   1     2708.59     2700.65    104.80 o 
  -3  11   1      132.55      210.34     76.29 o 
  -1  11   1    22164.04    22946.63    426.81 o 
   1  11   1   123063.02   123668.72   1640.91 o 
   3  11   1    23606.42    24338.48    384.11 o 
   5  11   1   132077.44   130705.51   1558.34 o 
   7  11   1    33593.76    35143.43    580.89 o 
   9  11   1    80937.80    80124.34   1211.19 o 
  11  11   1     1963.58     2239.74    172.42 o 
  13  11   1    19676.57    18651.69    496.31 o 
  15  11   1      116.21      121.16    137.73 o 
  17  11   1     1233.13     1075.39    175.22 o 
  19  11   1     8781.42     8151.68    345.78 o 
  21  11   1    16506.45    15384.05    569.39 o 
 -22  12   1       13.34     -225.74    177.69 o 
 -20  12   1     9725.10     9559.83    483.36 o 
 -18  12   1     2965.26     2906.03    197.90 o 
 -16  12   1    11398.41    11424.95    318.91 o 
 -14  12   1     9903.42     9311.27    270.33 o 
 -12  12   1    34082.06    32669.74    732.05 o 
 -10  12   1    23843.22    22963.24    424.53 o 
  -8  12   1      229.07      472.27     75.72 o 
  -6  12   1     5626.18     5401.65    199.11 o 
  -4  12   1       63.24      349.52    125.70 o 
  -2  12   1     8185.45     8568.43    230.71 o 
   0  12   1    40381.10    39247.66    670.57 o 
   2  12   1      848.66      893.88     86.83 o 
   4  12   1    20910.46    20361.02    343.72 o 
   6  12   1    41110.95    41880.40    807.30 o 
   8  12   1     7993.87     7844.17    296.91 o 
  10  12   1    17067.25    17018.46    435.39 o 
  12  12   1     1573.46     1778.09    143.91 o 
  14  12   1     9429.08     8887.16    274.30 o 
  16  12   1     2580.86     2233.75    182.03 o 
  18  12   1      550.62      453.95    159.51 o 
  20  12   1     5605.18     5233.06    383.61 o 
  22  12   1     6310.73     5638.15    426.81 o 
 -21  13   1     6022.63     5774.74    523.60 o 
 -19  13   1     9632.85     9120.01    389.16 o 
 -17  13   1    30745.11    30866.48    704.17 o 
 -15  13   1    22588.20    21537.28    451.54 o 
 -13  13   1    21561.15    21797.28    437.41 o 
 -11  13   1    16151.18    16124.47    343.08 o 
  -9  13   1    24744.49    24677.52    445.90 o 
  -7  13   1      470.14      613.16     72.10 o 
  -5  13   1       78.05       84.95     93.44 o 
  -3  13   1      107.54      291.40     91.34 o 
  -1  13   1    14341.12    14419.35    321.71 o 
   1  13   1    24538.78    24844.43    396.76 o 
   3  13   1    37814.48    36553.38    549.33 o 
   5  13   1    10682.91    10567.48    232.18 o 
   7  13   1    59266.09    59297.64    955.97 o 
   9  13   1     6535.46     6263.06    262.06 o 
  11  13   1    30137.98    30479.22    671.03 o 
  13  13   1     3057.71     3271.13    460.71 o 
  15  13   1      355.52      368.34    173.00 o 
  17  13   1      171.96      335.73    185.76 o 
  19  13   1     5022.43     4736.74    432.59 o 
  21  13   1     9510.66     8070.10    511.27 o 
 -22  14   1     5257.69     4661.83    383.61 o 
 -20  14   1      660.13      597.53    274.91 o 
 -18  14   1    15324.18    15112.00    534.21 o 
 -16  14   1    10723.46    10772.48    644.14 o 
 -14  14   1    14823.29    14439.01    478.01 o 
 -12  14   1    33263.21    32397.85    693.31 o 
 -10  14   1    16780.87    16214.08    420.87 o 
  -8  14   1     9235.33     8820.58    317.78 o 
  -6  14   1      131.05       93.76    102.99 o 
  -4  14   1     6155.80     6516.94    222.10 o 
  -2  14   1    70461.73    71243.60   1154.20 o 
   0  14   1     4434.06     4534.18    188.12 o 
   2  14   1    28296.31    27592.58    521.38 o 
   4  14   1    23510.03    22842.48    459.01 o 
   6  14   1    39589.50    38335.06    589.41 o 
   8  14   1    19379.44    19666.27    477.55 o 
  10  14   1     4310.19     4166.62    226.38 o 
  12  14   1    18727.74    18213.46    611.66 o 
  14  14   1        3.09     -222.76    155.04 o 
  16  14   1     1135.20      889.67    205.55 o 
  18  14   1     7488.47     7627.06    540.11 o 
  20  14   1     6535.38     6239.90    362.10 o 
 -21  15   1     1190.16     1001.60    252.72 o 
 -19  15   1    11325.71    10625.99    461.99 o 
 -17  15   1     9242.67     9389.28    920.28 o 
 -15  15   1    37510.65    37789.40   1079.78 o 
 -13  15   1    29985.39    29056.92   1143.96 o 
 -11  15   1    24055.96    24162.10    768.23 o 
  -9  15   1    20824.19    21086.74   1297.34 o 
  -7  15   1    19925.57    20301.14    431.06 o 
  -5  15   1       36.45      200.53    113.33 o 
  -3  15   1       63.29      487.62    194.26 o 
  -1  15   1    17888.92    18000.83    394.68 o 
   1  15   1    65439.21    61993.67   1028.76 o 
   3  15   1    26798.82    25027.04    495.34 o 
   5  15   1    70533.73    68679.51   1134.28 o 
   7  15   1    39918.55    38086.50   1024.35 o 
   9  15   1    53313.88    53619.72   1359.11 o 
  11  15   1     1259.71     1708.95    228.07 o 
  13  15   1     6125.07     6262.94    436.82 o 
  15  15   1      129.57      175.81    187.35 o 
  17  15   1     2207.34     2083.17    246.39 o 
  19  15   1     5171.33     5080.65    315.90 o 
 -20  16   1     6767.59     6697.22    478.76 o 
 -18  16   1     3701.03     4230.39    415.40 o 
 -16  16   1    21764.49    22754.54    781.75 o 
 -14  16   1    17245.16    16775.79    856.37 o 
 -12  16   1    24879.46    24433.79    790.78 o 
 -10  16   1    23758.63    23636.38   1182.30 o 
  -8  16   1     6273.98     5910.52    288.61 o 
  -6  16   1    14016.25    13056.98    343.07 o 
  -4  16   1     2637.89     2674.47    168.90 o 
  -2  16   1     2194.41     2251.11    165.58 o 
   0  16   1    61710.90    62086.83   1043.83 o 
   2  16   1     7181.26     6949.84    256.20 o 
   4  16   1    33509.39    32664.03    622.93 o 
   6  16   1    39246.36    39869.99    730.57 o 
   8  16   1    15971.61    16587.64    619.05 o 
  10  16   1    23492.88    23549.85    772.71 o 
  12  16   1     1867.47     2148.98    297.84 o 
  14  16   1     3721.24     3876.89    379.27 o 
  16  16   1     3284.76     3458.96    536.83 o 
  18  16   1     1058.68      627.04    311.71 o 
 -19  17   1     2190.66     2156.09    365.95 o 
 -17  17   1    17293.11    17394.64    727.52 o 
 -15  17   1     6332.91     6370.56    424.50 o 
 -13  17   1    34849.92    34919.70   1025.54 o 
 -11  17   1    29092.95    27598.64   1227.04 o 
  -9  17   1    26677.64    28202.09    862.81 o 
  -7  17   1     1407.91     1439.22    164.83 o 
  -5  17   1     2352.59     2909.71    214.00 o 
  -3  17   1      301.52      415.33    135.72 o 
  -1  17   1    16763.60    16349.47    407.72 o 
   1  17   1    13769.13    14137.77    364.87 o 
   3  17   1    72471.66    72084.12   1200.69 o 
   5  17   1    23085.50    22977.23    567.57 o 
   7  17   1    64715.53    65586.97   1615.07 o 
   9  17   1     7512.73     7951.33    460.94 o 
  11  17   1    14027.17    14829.23    741.33 o 
  13  17   1       58.19      433.11    275.55 o 
  15  17   1      163.60      348.54    302.67 o 
  17  17   1     1558.74     1705.55    343.09 o 
 -18  18   1     7959.81     8297.20   1131.17 o 
 -16  18   1     6482.38     6884.81    568.78 o 
 -14  18   1    17304.29    17996.99   1028.92 o 
 -12  18   1    28122.45    27585.04    885.58 o 
 -10  18   1    10461.14    10416.38    519.15 o 
  -8  18   1    17404.47    16027.76    480.49 o 
  -6  18   1     1182.37     1335.84    173.33 o 
  -4  18   1    13979.58    13856.31    368.27 o 
  -2  18   1    38548.96    38270.14    718.88 o 
   0  18   1      321.16      412.94    147.65 o 
   2  18   1    43654.54    43474.44    790.72 o 
   4  18   1    12296.44    11813.85    347.71 o 
   6  18   1    37690.33    37468.55    830.68 o 
   8  18   1    19171.28    18714.09    818.02 o 
  10  18   1    10139.33     9573.18   1239.82 o 
  12  18   1     7175.29     7457.63    473.91 o 
  14  18   1      231.04      119.30    279.46 o 
  16  18   1     1076.22     1434.05    453.75 o 
 -17  19   1     1850.11     1724.69    361.18 o 
 -15  19   1    23528.59    25219.23    885.58 o 
 -13  19   1      326.52      569.90    282.02 o 
 -11  19   1    16063.08    16884.97    686.71 o 
  -9  19   1     1084.90     1059.97    466.53 o 
  -7  19   1     5746.42     6362.67    541.67 o 
  -5  19   1     1605.63     1849.68    190.85 o 
  -3  19   1      229.49      180.89    146.57 o 
  -1  19   1      354.73      303.76    148.12 o 
   1  19   1    19002.99    19464.25    462.51 o 
   3  19   1      725.16      466.27    160.00 o 
   5  19   1    33214.27    33304.15    667.79 o 
   7  19   1     2834.87     2470.44    329.05 o 
   9  19   1    11384.42    11022.60    551.32 o 
  11  19   1      358.37      281.40    284.59 o 
  13  19   1     3023.70     2812.57    374.99 o 
  15  19   1      623.16      601.46    320.75 o 
 -16  20   1     9753.56    10423.06    709.38 o 
 -14  20   1    10531.88    10787.98    600.97 o 
 -12  20   1     9745.40    10325.67    563.52 o 
 -10  20   1    12042.25    11769.63    587.26 o 
  -8  20   1     1502.20     1727.19    453.75 o 
  -6  20   1     9248.59     8981.74    525.09 o 
  -4  20   1     8346.87     8296.21    319.70 o 
  -2  20   1      400.78      681.74    170.71 o 
   0  20   1    20261.62    19943.87    478.80 o 
   2  20   1     4086.58     3873.52    229.80 o 
   4  20   1    19804.52    19843.91    475.77 o 
   6  20   1    11850.32    11298.58    438.18 o 
   8  20   1    16717.28    16682.14    659.59 o 
  10  20   1     7196.96     7718.37    483.47 o 
  12  20   1      969.02      695.63    296.61 o 
  14  20   1     3419.40     3204.24    492.09 o 
 -15  21   1      568.11      351.67    357.89 o 
 -13  21   1     7665.10     8310.50    528.66 o 
 -11  21   1      282.52      735.49    315.94 o 
  -9  21   1     7937.41     8324.16    488.05 o 
  -7  21   1     1626.52     2069.82    338.83 o 
  -5  21   1       14.60       60.77    172.88 o 
  -3  21   1      406.09      378.20    180.56 o 
  -1  21   1     2123.52     2034.04    263.82 o 
   1  21   1      317.19      308.38    165.64 o 
   3  21   1     8417.92     8931.50    339.42 o 
   5  21   1      227.47      173.08    239.63 o 
   7  21   1     6978.45     6564.03    447.31 o 
   9  21   1      586.16      333.15    279.74 o 
  11  21   1     3180.08     3325.14    401.51 o 
  13  21   1       56.69     -183.45    306.89 o 
 -14  22   1     7363.06     7803.95    527.27 o 
 -12  22   1    11220.74    11946.17   1636.05 o 
 -10  22   1     4394.99     3958.83    429.23 o 
  -8  22   1     6234.49     6390.21    456.35 o 
  -6  22   1      685.42     1119.68    232.71 o 
  -4  22   1     2695.84     2799.34    236.19 o 
  -2  22   1    12828.83    12577.17    398.74 o 
   0  22   1     2376.59     2222.71    215.99 o 
   2  22   1     9917.30    10114.18    361.15 o 
   4  22   1     8500.10     8722.98    398.49 o 
   6  22   1    16996.10    17552.24    610.85 o 
   8  22   1     5674.16     5693.85    464.86 o 
  10  22   1     4409.69     4136.64    436.60 o 
  12  22   1     4962.81     5213.60    491.02 o 
 -11  23   1     4458.48     5342.61    479.31 o 
  -9  23   1       90.78      374.93    324.99 o 
  -7  23   1     3613.26     4211.72    397.67 o 
  -5  23   1        5.44      303.10    221.14 o 
  -3  23   1       10.97     -127.93    180.48 o 
  -1  23   1      861.31      698.46    205.03 o 
   1  23   1     3572.86     3743.28    260.43 o 
   3  23   1     1588.98     1422.26    216.35 o 
   5  23   1     4389.15     5045.78    403.00 o 
   7  23   1     4556.80     4465.89    433.54 o 
   9  23   1     3700.28     4362.86    459.87 o 
  11  23   1       57.64        6.65    460.14 o 
 -10  24   1     7277.30     7525.50    555.34 o 
  -8  24   1     2007.95     2408.31    397.36 o 
  -6  24   1     1984.08     2511.15    402.11 o 
  -4  24   1       33.11     -213.45    241.87 o 
  -2  24   1     2034.88     1758.01    263.97 o 
   0  24   1     6846.39     7248.91    325.18 o 
   2  24   1     8900.17     8308.82    354.87 o 
   4  24   1     8750.96     9653.98    458.81 o 
   6  24   1    11612.51    12433.14    512.78 o 
   8  24   1     6939.27     7177.86    541.38 o 
  -7  25   1       53.49       82.74    342.02 o 
  -5  25   1       92.28      999.49    365.95 o 
  -3  25   1       36.29      277.48    226.54 o 
  -1  25   1      545.72      864.17    239.11 o 
   1  25   1     1312.26     1462.75    254.59 o 
   3  25   1     2926.04     3570.42    334.16 o 
   5  25   1     2432.78     2445.37    342.48 o 
  -2  26   1     1196.63     1108.63    259.66 o 
   0  26   1     2942.50     3587.43    295.57 o 
   2  26   1     7296.32     7596.91    432.63 o 
 -26   0   2    41443.75    44889.09   1610.49 o 
 -24   0   2    21636.74    19236.36    907.50 o 
 -22   0   2    66467.52    63320.21   2006.72 o 
 -20   0   2     4310.73     3860.05    396.23 o 
 -18   0   2     1976.93     2275.13    293.98 o 
 -16   0   2     3409.35     3067.59    306.76 o 
 -14   0   2   111883.54   109039.38   2303.89 o 
 -12   0   2    89337.30    94047.26   3016.47 o 
 -10   0   2   567621.25   563837.12  11297.51 o 
  -8   0   2   174831.84   178454.19   5170.17 o 
  -6   0   2  1460752.12  1257226.12  25397.10 o 
  -4   0   2    52030.61    62876.70   2487.55 o 
  -2   0   2   184873.28   193910.16   6058.49 o 
   2   0   2     5615.19     5704.34    332.32 o 
   4   0   2   299966.78   297392.34   6004.43 o 
   6   0   2   336581.41   339589.75   6861.70 o 
   8   0   2   157264.11   163848.52   3359.38 o 
  10   0   2   573684.62   553802.88  11150.81 o 
  12   0   2   128545.14   128008.38   2669.52 o 
  14   0   2   200022.67   190190.70   5240.47 o 
  16   0   2     3055.31     3016.47    319.54 o 
  18   0   2    31776.23    30458.63   1137.57 o 
  20   0   2     3058.65     2390.17    370.67 o 
  22   0   2     1036.92      370.67    357.89 o 
  24   0   2    12856.19    13522.97    805.24 o 
 -25   1   2      126.64       44.74    225.95 o 
 -23   1   2      458.74      237.11    221.29 o 
 -21   1   2     3904.74     3849.28    351.49 o 
 -19   1   2     8298.53     8099.68    361.52 o 
 -17   1   2     9549.88     9114.12    361.18 o 
 -15   1   2     6864.66     6358.88    283.73 o 
 -13   1   2    23212.23    22399.37    455.81 o 
 -11   1   2    34476.43    31769.25    614.20 o 
  -9   1   2     9646.88     9527.52    210.32 o 
  -7   1   2      760.28      902.34     49.20 o 
  -5   1   2     4443.30     3951.10     99.70 o 
  -3   1   2      515.70     1138.50    178.94 o 
   3   1   2   178531.09   173761.50   2491.45 o 
   5   1   2    19589.20    19797.85    329.31 o 
   7   1   2    61494.47    63354.90    954.77 o 
   9   1   2    42150.72    41657.38    656.73 o 
  11   1   2     5390.40     4648.99    158.66 o 
  13   1   2     3222.33     3494.50    203.05 o 
  15   1   2     1044.13     1023.90    172.55 o 
  17   1   2     2223.97     1911.90    216.91 o 
  19   1   2     2267.59     2358.46    248.42 o 
  21   1   2     1728.16     1748.74    248.42 o 
  23   1   2     1636.06     1930.79    307.29 o 
 -26   2   2    23197.39    21888.88    714.00 o 
 -24   2   2    37332.79    37830.63    975.98 o 
 -22   2   2    14616.57    13436.23    515.16 o 
 -20   2   2    15832.73    15119.24    671.04 o 
 -18   2   2     1591.37     2166.19    607.13 o 
 -16   2   2    16122.86    14731.87    366.46 o 
 -14   2   2    68943.24    68500.54   1175.18 o 
 -12   2   2   248542.22   244271.80   3515.28 o 
 -10   2   2    72390.07    72754.61   1095.68 o 
  -8   2   2   375491.78   368535.06   5259.46 o 
  -6   2   2   156320.39   158188.59   2029.04 o 
  -4   2   2   497049.22   475822.66   6745.88 o 
  -2   2   2    34553.89    30648.93   1584.92 o 
   0   2   2    18634.23    16424.40    575.17 o 
   2   2   2     1098.70     1585.74    114.15 o 
   4   2   2   104424.88    98093.88   1425.65 o 
   6   2   2    84267.55    85200.45   1257.84 o 
   8   2   2   278266.53   275880.56   3957.98 o 
  10   2   2    82532.22    85311.89   1279.51 o 
  12   2   2   239321.84   234474.22   3833.69 o 
  14   2   2    17573.77    17726.20    420.63 o 
  16   2   2   116062.20   109309.06   2227.85 o 
  18   2   2     2999.10     2751.16    257.46 o 
  20   2   2      402.34      543.36    212.25 o 
  22   2   2     3367.43     3348.80    370.67 o 
  24   2   2     7588.46     8180.04    607.13 o 
 -25   3   2      268.12      468.82    239.38 o 
 -23   3   2     1268.69     1142.11    238.36 o 
 -21   3   2     1316.62     1210.26    230.34 o 
 -19   3   2     5252.29     5053.10    325.93 o 
 -17   3   2     5354.30     5913.16    245.91 o 
 -15   3   2     1229.39      786.39    115.45 o 
 -13   3   2     5757.23     5452.12    180.80 o 
 -11   3   2     8824.39     9210.59    252.34 o 
  -9   3   2     8519.33     8643.41    190.93 o 
  -7   3   2      386.43      884.63    108.91 o 
  -5   3   2       75.04      273.69     34.61 o 
  -3   3   2    83059.18    78607.88   1165.82 o 
  -1   3   2    16824.59    15942.94    318.28 o 
   1   3   2     3881.41     4253.40    402.62 o 
   3   3   2    16714.13    20906.73    716.07 o 
   5   3   2     7544.96     5014.76    226.92 o 
   7   3   2    25716.88    26377.97    434.85 o 
   9   3   2     1295.80     1157.26    125.45 o 
  11   3   2    12995.91    14043.93    281.34 o 
  13   3   2      783.12      917.20    124.25 o 
  15   3   2      817.69      530.44    153.65 o 
  17   3   2     7138.72     6616.54    352.13 o 
  19   3   2      247.10      159.77    180.76 o 
  21   3   2      246.34      256.15    221.29 o 
  23   3   2     1853.71     1726.08    288.79 o 
 -26   4   2    25211.33    24153.88   1527.40 o 
 -24   4   2    10992.64    10146.23    607.13 o 
 -22   4   2    32408.75    30908.67   1469.89 o 
 -20   4   2      290.95     -109.73    185.11 o 
 -18   4   2      912.21      671.04    180.76 o 
 -16   4   2    22689.53    22693.68    493.67 o 
 -14   4   2    76807.44    77024.70   1335.73 o 
 -12   4   2    87269.16    87387.07   1307.93 o 
 -10   4   2   202556.70   205518.30   2642.90 o 
  -8   4   2    53792.66    56618.77    867.49 o 
  -6   4   2   123596.83   121313.99   1567.66 o 
  -4   4   2   133718.98   148651.86   1905.22 o 
  -2   4   2   218574.81   206143.30   4546.10 o 
   0   4   2      126.18      396.78     63.91 o 
   2   4   2     2550.54     2357.33    152.35 o 
   4   4   2    48689.79    54291.74    814.98 o 
   6   4   2    51491.01    52019.06    790.54 o 
   8   4   2    81333.44    88689.30   1453.05 o 
  10   4   2   130978.05   131339.36   1933.19 o 
  12   4   2    52371.01    54041.39    979.39 o 
  14   4   2   112199.59   107664.63   1849.57 o 
  16   4   2     9714.28     9239.12    517.66 o 
  18   4   2    18600.22    17562.18    564.82 o 
  20   4   2      403.72      483.25    211.10 o 
  22   4   2      103.39     -303.03    216.35 o 
 -25   5   2     2177.12     2300.24    311.71 o 
 -23   5   2      151.20      -10.65    216.35 o 
 -21   5   2     1975.74     2074.94    409.01 o 
 -19   5   2      218.94       66.60    171.01 o 
 -17   5   2      198.87        0.83    117.61 o 
 -15   5   2     4952.66     4595.09    207.78 o 
 -13   5   2     4242.93     4646.09    198.47 o 
 -11   5   2    41642.09    42998.61    677.27 o 
  -9   5   2     9111.87    10319.08    233.92 o 
  -7   5   2    23796.12    25217.68    366.93 o 
  -5   5   2    34324.59    36722.79    503.25 o 
  -3   5   2    27922.96    28112.57    450.47 o 
  -1   5   2     8357.17    10138.92    235.42 o 
   1   5   2    14020.64    16079.74    335.96 o 
   3   5   2      415.95      512.63     85.26 o 
   5   5   2    13170.68    11969.25    354.21 o 
   7   5   2    14733.66    15231.05    294.68 o 
   9   5   2    15330.92    14469.23    328.28 o 
  11   5   2     3985.69     4345.55    196.43 o 
  13   5   2     6005.15     6129.26    243.30 o 
  15   5   2     4959.94     4535.35    213.75 o 
  17   5   2      608.31      260.34    171.01 o 
  19   5   2      427.78      459.29    203.20 o 
  21   5   2      123.84      -88.93    274.81 o 
  23   5   2      314.69      446.88    357.89 o 
 -24   6   2    30966.19    29216.93    892.19 o 
 -22   6   2    10404.24     9679.16    451.90 o 
 -20   6   2     6065.98     6447.76    338.83 o 
 -18   6   2      154.07      263.53    137.62 o 
 -16   6   2    12096.41    12124.41    333.70 o 
 -14   6   2    65898.91    67013.95   1032.17 o 
 -12   6   2   137313.52   135299.48   1954.25 o 
 -10   6   2   130655.44   130818.28   1877.14 o 
  -8   6   2   166983.42   168589.08   2382.79 o 
  -6   6   2    80634.08    84522.76   1108.51 o 
  -4   6   2   452580.28   433693.31   6264.80 o 
  -2   6   2    22884.23    22604.42    431.73 o 
   0   6   2     9317.60    10173.96    242.63 o 
   2   6   2     1195.95     2093.60    292.59 o 
   4   6   2    76372.41    78062.00   1462.98 o 
   6   6   2   112910.61   118150.59   1727.83 o 
   8   6   2   140237.20   133821.48   1962.12 o 
  10   6   2    88788.98    89386.92   1531.30 o 
  12   6   2   167133.28   166075.02   2762.23 o 
  14   6   2    23608.79    24296.99    534.84 o 
  16   6   2    43098.43    39120.32    993.17 o 
  18   6   2    14297.19    13954.51   1054.48 o 
  20   6   2       36.24      334.55    207.28 o 
  22   6   2     1332.97     1515.45    466.53 o 
 -25   7   2     3692.52     4275.70    334.41 o 
 -23   7   2     4269.45     4202.19    258.07 o 
 -21   7   2       42.50     -126.27    163.30 o 
 -19   7   2      217.88       23.82    129.86 o 
 -17   7   2       90.82      -51.83    134.68 o 
 -15   7   2     1413.92     1184.81    124.64 o 
 -13   7   2    32642.25    30864.65    535.01 o 
 -11   7   2    11151.11    11524.72    338.70 o 
  -9   7   2    25318.79    25223.38    383.15 o 
  -7   7   2    11649.48    11146.48    200.84 o 
  -5   7   2     2302.51     2084.89     67.12 o 
  -3   7   2    40004.10    42429.32   1071.16 o 
  -1   7   2     2200.78     2509.95    108.37 o 
   1   7   2      150.11      315.28     66.42 o 
   3   7   2     8255.18     7353.99    260.24 o 
   5   7   2     5223.02     5459.40    204.78 o 
   7   7   2    37237.39    34682.40    630.32 o 
   9   7   2     6360.93     5766.98    238.70 o 
  11   7   2    20934.32    19187.91    430.26 o 
  13   7   2     9954.14     9631.98    306.08 o 
  15   7   2     7250.59     6667.71    274.50 o 
  17   7   2     1496.09      965.83    194.16 o 
  19   7   2      490.98      348.64    434.58 o 
  21   7   2       47.42      112.04    211.10 o 
  23   7   2     2957.54     3351.67    347.87 o 
 -24   8   2    11451.38    12794.03    536.16 o 
 -22   8   2    35648.67    33521.85    732.28 o 
 -20   8   2     8277.05     7965.11    316.82 o 
 -18   8   2      354.50      219.86    128.33 o 
 -16   8   2     6625.23     6944.92    275.43 o 
 -14   8   2    52908.64    52102.89    835.38 o 
 -12   8   2    68308.98    65961.15   1011.18 o 
 -10   8   2   237102.36   231635.30   2985.33 o 
  -8   8   2   126252.30   125628.20   1640.84 o 
  -6   8   2   385131.84   376887.09   4354.01 o 
  -4   8   2    25566.78    24374.64    409.46 o 
  -2   8   2   241962.59   240068.91   4166.43 o 
   0   8   2     9563.52     9707.26    211.85 o 
   2   8   2      174.43      302.73     59.67 o 
   4   8   2    77477.02    77475.55   1150.33 o 
   6   8   2   161870.36   152931.41   3235.90 o 
   8   8   2   170877.48   167339.78   2437.44 o 
  10   8   2   231711.97   222311.58   3640.22 o 
  12   8   2    76714.12    75322.96   1330.93 o 
  14   8   2   101465.59    98369.62   1715.00 o 
  16   8   2    18547.96    17130.86    841.35 o 
  18   8   2     3108.63     2763.06    257.46 o 
  20   8   2       65.42     -126.73    212.25 o 
  22   8   2     1013.96     1334.09    261.63 o 
 -23   9   2      819.44     1469.91    223.29 o 
 -21   9   2     3633.61     3219.51    249.46 o 
 -19   9   2        4.91     -192.53    128.35 o 
 -17   9   2      866.02     1096.51    159.44 o 
 -15   9   2     5809.18     5504.78    208.41 o 
 -13   9   2     3440.03     3778.01    223.23 o 
 -11   9   2    53078.28    55555.38    777.17 o 
  -9   9   2    12594.98    12842.78    316.71 o 
  -7   9   2    34824.72    34630.33    453.28 o 
  -5   9   2    32638.50    35192.84    569.28 o 
  -3   9   2    12536.32    13888.41    278.19 o 
  -1   9   2    18185.37    17568.18    334.19 o 
   1   9   2      551.70      700.48     91.52 o 
   3   9   2     6063.97     5781.72    148.93 o 
   5   9   2    34879.45    34053.83    548.07 o 
   7   9   2      550.19      457.55    103.31 o 
   9   9   2    60094.76    57499.21   1025.41 o 
  11   9   2    12545.86    12532.13    453.34 o 
  13   9   2    20802.66    20737.68    480.24 o 
  15   9   2    10400.75    10820.49    347.45 o 
  17   9   2     5044.90     4988.02    259.44 o 
  19   9   2      162.85      -82.67    212.25 o 
  21   9   2      878.81     1283.90    357.89 o 
 -24  10   2    23424.30    22570.47   1084.11 o 
 -22  10   2     8143.94     7742.77    335.53 o 
 -20  10   2     7006.11     6836.47    268.66 o 
 -18  10   2      138.66      251.79    138.07 o 
 -16  10   2    15881.31    15990.55    367.29 o 
 -14  10   2    22915.36    23921.75    457.30 o 
 -12  10   2    82663.22    80499.60   1218.18 o 
 -10  10   2    45104.79    45360.34    650.70 o 
  -8  10   2   188744.33   186145.06   2410.18 o 
  -6  10   2    71045.23    73830.86    901.23 o 
  -4  10   2   145392.19   149400.17   2251.63 o 
  -2  10   2    11520.47    13526.92    282.91 o 
   0  10   2    21030.68    20529.32    388.69 o 
   2  10   2      679.28      685.09     68.72 o 
   4  10   2    26234.62    26606.94    400.06 o 
   6  10   2    46242.62    44785.54    705.22 o 
   8  10   2   180449.25   168548.53   5275.31 o 
  10  10   2    45807.30    45643.73    851.48 o 
  12  10   2    98651.44    94487.28   2324.49 o 
  14  10   2    16724.01    17287.96    438.25 o 
  16  10   2    30738.97    30357.84    774.60 o 
  18  10   2     2677.94     2813.09    227.19 o 
  20  10   2      424.29      -52.46    216.35 o 
  22  10   2     2157.62     1560.77    293.63 o 
 -23  11   2     4442.03     3819.13    428.41 o 
 -21  11   2      132.99     -175.87    177.37 o 
 -19  11   2     4050.06     4020.56    215.46 o 
 -17  11   2     6523.13     6397.77    248.42 o 
 -15  11   2      203.52      131.06    155.91 o 
 -13  11   2     6870.49     7120.90    324.70 o 
 -11  11   2     8503.47     9328.30    242.09 o 
  -9  11   2    39248.20    38661.85    568.92 o 
  -7  11   2    29786.92    29869.54    408.31 o 
  -5  11   2    45361.25    46006.80    587.08 o 
  -3  11   2    45077.32    45919.08    760.70 o 
  -1  11   2    19537.78    20028.26    386.94 o 
   1  11   2    10684.21     9955.97    204.61 o 
   3  11   2    23492.39    23690.77    381.46 o 
   5  11   2     4279.71     4210.23    159.00 o 
   7  11   2    77510.02    75285.34   1140.85 o 
   9  11   2     3520.92     3521.94    173.09 o 
  11  11   2    34641.88    31492.43    636.35 o 
  13  11   2    13029.46    12112.75    358.74 o 
  15  11   2    10992.03    10004.35    343.67 o 
  17  11   2     9429.92     8836.26    359.49 o 
  19  11   2      238.41      -49.53    216.35 o 
  21  11   2      131.98     -173.15    306.76 o 
 -22  12   2    10775.66    11074.18    751.92 o 
 -20  12   2      546.61      448.22    163.93 o 
 -18  12   2       44.55      129.14    177.11 o 
 -16  12   2    11741.13    11994.99    325.54 o 
 -14  12   2    32107.88    32902.71    591.58 o 
 -12  12   2    22816.38    23439.43    447.17 o 
 -10  12   2    91424.68    90767.75   1351.72 o 
  -8  12   2    23584.80    23670.28    373.41 o 
  -6  12   2     8035.83     8265.41    200.06 o 
  -4  12   2     3460.09     3867.88    156.26 o 
  -2  12   2    85430.18    87503.95   1373.14 o 
   0  12   2     3557.21     3589.48    152.81 o 
   2  12   2      153.45       20.11     65.30 o 
   4  12   2     6603.18     6895.76    182.64 o 
   6  12   2    43971.39    43379.13    729.14 o 
   8  12   2    42415.98    42609.14    699.34 o 
  10  12   2    38919.62    36389.34    709.57 o 
  12  12   2    20861.43    20156.09    477.34 o 
  14  12   2    35906.89    33870.76    707.87 o 
  16  12   2     2824.15     3112.38    294.57 o 
  18  12   2     9615.97     9051.99    575.17 o 
  20  12   2        7.50     -268.41    332.32 o 
 -23  13   2     1398.42     1276.57    300.96 o 
 -21  13   2     2385.65     2039.98    249.71 o 
 -19  13   2      464.30      591.62    168.15 o 
 -17  13   2      929.99      825.06    155.23 o 
 -15  13   2    13994.96    14101.70    346.09 o 
 -13  13   2    12194.29    12361.99    307.22 o 
 -11  13   2    31004.12    30783.06    546.08 o 
  -9  13   2    21643.13    21246.44    418.90 o 
  -7  13   2    27849.98    26858.63    435.32 o 
  -5  13   2    24901.92    24231.61    468.60 o 
  -3  13   2     3767.59     3393.91    152.75 o 
  -1  13   2     1787.27     1930.66    190.02 o 
   1  13   2     3887.98     3666.95    131.06 o 
   3  13   2     8406.90     8584.98    207.74 o 
   5  13   2    35725.77    37408.26    646.45 o 
   7  13   2     5365.49     5561.59    197.87 o 
   9  13   2    18950.85    18993.19    477.69 o 
  11  13   2    15071.49    13986.50    436.04 o 
  13  13   2    19109.46    18234.90    592.46 o 
  15  13   2    13045.33    12438.93    505.80 o 
  17  13   2     2170.01     2249.29    278.77 o 
  19  13   2      647.49      996.97    283.73 o 
 -22  14   2     3641.30     3883.49    869.15 o 
 -20  14   2     1507.55     1523.59    221.34 o 
 -18  14   2       65.07      132.25    187.35 o 
 -16  14   2     9143.53     8929.71    361.00 o 
 -14  14   2    11637.74    12548.98    627.24 o 
 -12  14   2    22116.33    22135.99    695.92 o 
 -10  14   2    43957.29    42634.70   1101.63 o 
  -8  14   2    30500.75    29057.17    546.42 o 
  -6  14   2    19355.67    18346.37    387.58 o 
  -4  14   2    31518.97    29135.82    544.19 o 
  -2  14   2    32398.47    31482.14    579.63 o 
   0  14   2      984.98      759.04    116.94 o 
   2  14   2      649.41      767.40     88.91 o 
   4  14   2     4046.78     4152.16    167.63 o 
   6  14   2    18133.05    18016.74    377.71 o 
   8  14   2    41366.29    40851.12    828.66 o 
  10  14   2    31237.06    30932.64    720.28 o 
  12  14   2    24252.99    24036.12    598.14 o 
  14  14   2    11532.68    11002.86    538.77 o 
  16  14   2    14340.20    13447.96    464.09 o 
  18  14   2     1143.10     1579.73    260.88 o 
  20  14   2     1446.64     1468.68    312.86 o 
 -21  15   2      425.99      291.58    288.79 o 
 -19  15   2      160.68      467.65    332.32 o 
 -17  15   2      352.93      498.48    377.06 o 
 -15  15   2     2524.91     2892.70    319.54 o 
 -13  15   2    25722.01    25449.12    799.52 o 
 -11  15   2    23584.51    23362.77    736.22 o 
  -9  15   2    28960.30    30324.07   1035.31 o 
  -7  15   2    35736.41    37384.56    676.36 o 
  -5  15   2    23141.79    23070.43    469.41 o 
  -3  15   2    12207.57    11872.67    316.89 o 
  -1  15   2      513.08      486.11    118.75 o 
   1  15   2      986.33      819.95    128.63 o 
   3  15   2     7818.80     8140.56    260.14 o 
   5  15   2     5581.97     5267.34    258.28 o 
   7  15   2    17736.35    17738.46    458.25 o 
   9  15   2    32143.97    31696.86    758.82 o 
  11  15   2    16056.54    16408.38    948.22 o 
  13  15   2    15915.56    15704.02    477.69 o 
  15  15   2    10186.40     9662.38    391.04 o 
  17  15   2     5637.94     4848.10    419.67 o 
  19  15   2       31.83        8.44    227.00 o 
 -20  16   2     3355.20     3237.93    397.36 o 
 -18  16   2       69.40       20.12    275.55 o 
 -16  16   2     2575.56     2510.58    331.12 o 
 -14  16   2     7787.39     8446.94    517.66 o 
 -12  16   2    17033.46    17804.38    664.25 o 
 -10  16   2    28987.24    29629.83   1054.48 o 
  -8  16   2    55069.12    55413.63    948.42 o 
  -6  16   2    22346.42    22615.05    472.35 o 
  -4  16   2    40765.14    40576.13    732.03 o 
  -2  16   2    15147.59    14986.33    411.41 o 
   0  16   2     8871.16     8701.86    277.72 o 
   2  16   2      846.98      865.38    143.26 o 
   4  16   2     8349.30     8595.77    380.04 o 
   6  16   2    26950.40    27987.71    844.72 o 
   8  16   2    54643.54    53542.34   1381.39 o 
  10  16   2    17957.59    18621.33    709.38 o 
  12  16   2    38298.04    37577.98   1098.09 o 
  14  16   2    14937.78    15049.55   1207.86 o 
  16  16   2     5750.07     5954.44    642.12 o 
  18  16   2      632.92      581.93    242.52 o 
 -19  17   2     1783.98     1595.57    374.34 o 
 -17  17   2     1040.80      386.40    291.14 o 
 -15  17   2     2249.58     2010.99    332.94 o 
 -13  17   2     4505.44     4782.90    453.75 o 
 -11  17   2    40986.47    40797.86   1128.01 o 
  -9  17   2    32111.80    32397.46    948.47 o 
  -7  17   2    25571.61    25554.00    530.16 o 
  -5  17   2    34185.24    35037.39    662.03 o 
  -3  17   2    23849.01    22803.50    486.19 o 
  -1  17   2      142.49      310.39    137.69 o 
   1  17   2     3097.10     3179.29    194.53 o 
   3  17   2     5638.77     5256.57    232.41 o 
   5  17   2     7857.71     8002.58    289.43 o 
   7  17   2    26788.41    26676.59   1048.09 o 
   9  17   2    13334.63    13393.55   1322.90 o 
  11  17   2    28418.22    26715.54    881.17 o 
  13  17   2    15581.07    17144.29    869.15 o 
  15  17   2     9786.21    10069.93   1080.05 o 
  17  17   2     4588.02     4853.91   1156.74 o 
 -18  18   2       37.88        8.03    312.86 o 
 -16  18   2     3753.86     3504.00    393.07 o 
 -14  18   2     2714.05     2604.80    342.02 o 
 -12  18   2     8112.18     7754.63    792.46 o 
 -10  18   2    18629.18    18225.88    677.13 o 
  -8  18   2    18744.19    18272.92    650.55 o 
  -6  18   2    18629.36    19207.54    448.22 o 
  -4  18   2    15677.51    15560.60    396.75 o 
  -2  18   2    24422.41    24505.95    521.14 o 
   0  18   2      990.69     1051.24    167.50 o 
   2  18   2      409.63      364.13    146.78 o 
   4  18   2     3733.84     4190.50    227.46 o 
   6  18   2    14057.07    14590.14    582.90 o 
   8  18   2    19119.56    18380.70    686.71 o 
  10  18   2    20768.70    21232.42    777.27 o 
  12  18   2     6785.00     7011.25    460.67 o 
  14  18   2     8330.18     9061.83    546.74 o 
  16  18   2     2161.77     1646.92    338.83 o 
 -17  19   2       28.53      343.55    297.84 o 
 -15  19   2     3236.03     3309.02    370.23 o 
 -13  19   2     6426.79     6081.31    549.61 o 
 -11  19   2     9505.24     9542.11    519.15 o 
  -9  19   2    18896.55    18474.11    677.67 o 
  -7  19   2    20889.58    22287.75    869.15 o 
  -5  19   2    19220.01    19553.95    466.54 o 
  -3  19   2    14191.68    13707.65    380.98 o 
  -1  19   2     1286.77     1214.12    169.60 o 
   1  19   2     1266.54     1397.32    177.28 o 
   3  19   2       72.08      107.32    150.93 o 
   5  19   2    10389.14     9868.80    387.14 o 
   7  19   2     9782.32     9295.08    492.51 o 
   9  19   2    13243.24    12458.31    591.94 o 
  11  19   2    13253.44    14067.47    641.70 o 
  13  19   2    11956.99    11920.56    619.05 o 
  15  19   2     8464.67     9123.08    559.48 o 
 -16  20   2     2237.97     2655.70    600.74 o 
 -14  20   2     2606.34     2932.22    401.51 o 
 -12  20   2     2555.88     2745.87    347.17 o 
 -10  20   2     8934.86     9200.52    528.20 o 
  -8  20   2     5793.93     5983.59    766.90 o 
  -6  20   2      341.89      386.30    173.33 o 
  -4  20   2     2369.27     2651.72    208.30 o 
  -2  20   2     3351.57     3594.40    223.30 o 
   0  20   2       64.57      -50.42    165.84 o 
   2  20   2      643.06      431.51    171.37 o 
   4  20   2      272.83      589.12    180.80 o 
   6  20   2     1173.72     1495.56    297.84 o 
   8  20   2    11215.12    11094.67    582.90 o 
  10  20   2     2596.63     2310.08    352.48 o 
  12  20   2     3501.77     3847.01    415.45 o 
  14  20   2     1379.85     1153.74    352.81 o 
 -15  21   2     2971.38     3164.57    401.51 o 
 -13  21   2     6472.13     6328.19    607.13 o 
 -11  21   2    10766.00    11374.37   1310.12 o 
  -9  21   2    15735.34    15647.36    668.63 o 
  -7  21   2     8954.53     9599.43    542.28 o 
  -5  21   2    11424.63    12070.94    383.18 o 
  -3  21   2     3888.04     3790.55    239.84 o 
  -1  21   2      163.61      343.41    171.22 o 
   1  21   2       13.80       14.42    162.50 o 
   3  21   2      376.92      385.13    194.20 o 
   5  21   2     3441.56     3167.90    281.82 o 
   7  21   2     7453.08     6786.87    619.91 o 
   9  21   2    10645.08    10654.16   1233.43 o 
  11  21   2     8705.72     8002.23    505.16 o 
  13  21   2     8154.20     7883.52    537.25 o 
 -14  22   2      712.47     1038.39    421.79 o 
 -12  22   2     2117.70     2619.88    384.03 o 
 -10  22   2     3008.37     3412.33    396.44 o 
  -8  22   2     2164.30     2658.92    472.92 o 
  -6  22   2      871.23      965.01    325.37 o 
  -4  22   2     2173.43     2726.57    236.57 o 
  -2  22   2     2360.43     1955.75    241.68 o 
   0  22   2      152.34      292.99    187.47 o 
   2  22   2      155.94      -28.31    176.61 o 
   4  22   2      124.34      210.90    228.08 o 
   6  22   2     2305.16     2204.52    352.13 o 
   8  22   2     2400.38     1763.91    352.48 o 
  10  22   2     1109.61     1366.05    575.17 o 
  12  22   2     2119.89     2495.62    415.45 o 
 -13  23   2     4878.12     5610.60    632.69 o 
 -11  23   2    14055.32    13864.65    691.01 o 
  -9  23   2     7309.81     8012.10    506.13 o 
  -7  23   2    11507.99    12044.35    614.38 o 
  -5  23   2     9658.20    10470.51    587.26 o 
  -3  23   2     5211.44     5284.01    291.79 o 
  -1  23   2      282.55      262.86    225.07 o 
   1  23   2        2.10     -163.29    239.83 o 
   3  23   2     1601.66     2000.28    262.71 o 
   5  23   2     4414.33     4447.07    332.06 o 
   7  23   2     9608.79    10443.50    591.52 o 
   9  23   2     6637.44     7263.20    522.10 o 
 -10  24   2     1911.38     2173.12    405.51 o 
  -8  24   2     6573.44     7015.76    514.21 o 
  -6  24   2      237.41        1.30    309.36 o 
  -4  24   2     5823.66     5956.78    383.59 o 
  -2  24   2     1329.61     1308.79    234.42 o 
   0  24   2      220.10      199.22    213.41 o 
   2  24   2       30.42       32.92    252.87 o 
   4  24   2      359.83      452.92    254.45 o 
   6  24   2     1884.90     2032.23    466.53 o 
   8  24   2     3386.66     3559.12    451.63 o 
  -7  25   2     6696.83     7521.63    546.74 o 
  -5  25   2     6740.97     7474.64    514.21 o 
  -3  25   2     7102.40     6733.69    408.29 o 
  -1  25   2      217.56      334.96    218.57 o 
   1  25   2      247.60      517.06    234.69 o 
   3  25   2      828.29      708.91    279.62 o 
   5  25   2     3965.96     3693.55    353.18 o 
  -2  26   2     2853.64     3197.79    332.97 o 
 -25   1   3    29720.30    30412.95    845.01 o 
 -23   1   3    44379.84    42453.43   1086.44 o 
 -21   1   3    61416.66    62132.68   1382.81 o 
 -19   1   3   110028.69   107743.11   2200.73 o 
 -17   1   3    77579.34    74552.03   1559.03 o 
 -15   1   3    40810.94    38187.16    860.97 o 
 -13   1   3      443.21      442.20     74.25 o 
 -11   1   3    10824.06    11226.71    219.44 o 
  -9   1   3   149460.11   159577.80   2348.64 o 
  -7   1   3   246963.39   254169.23   4548.37 o 
  -5   1   3   400593.66   393380.75  10715.01 o 
  -3   1   3   210550.05   201823.34   3264.22 o 
  -1   1   3   446363.59   448296.88  26112.87 o 
   1   1   3   298181.00   295963.59   6511.86 o 
   3   1   3   245500.36   240211.62   3717.41 o 
   5   1   3    35222.46    36908.31    584.21 o 
   7   1   3     1014.55     1128.07    175.26 o 
   9   1   3    37019.56    37122.76    608.69 o 
  11   1   3   105592.27   108471.03   1625.73 o 
  13   1   3   161204.61   166636.84   2783.70 o 
  15   1   3   142953.00   136683.08   2743.02 o 
  17   1   3    73403.80    73504.97   1604.22 o 
  19   1   3    43558.67    43554.99   1075.52 o 
  21   1   3    19331.53    18627.51    837.20 o 
  23   1   3     7138.20     6883.89    438.27 o 
 -26   2   3       22.44      136.41    247.44 o 
 -24   2   3      379.98      118.10    225.41 o 
 -22   2   3       75.13      209.26    194.16 o 
 -20   2   3      201.78      103.50    185.11 o 
 -18   2   3      634.15      475.84    157.97 o 
 -16   2   3     1451.82     1833.16    163.95 o 
 -14   2   3     1368.67     1890.79    119.49 o 
 -12   2   3      186.63      223.03     65.64 o 
 -10   2   3      163.06      280.65     56.48 o 
  -8   2   3     2421.74     3216.77    136.34 o 
  -6   2   3    15423.28    15464.96    277.83 o 
  -4   2   3    13403.47    12164.12    204.11 o 
  -2   2   3    26627.79    26161.27    777.91 o 
   0   2   3     6213.57     5319.00    236.46 o 
   2   2   3     1433.90     1554.99    104.41 o 
   4   2   3    11846.46    12670.04    241.21 o 
   6   2   3      726.43      804.55     80.97 o 
   8   2   3        4.53       54.57     59.44 o 
  10   2   3      307.82      209.60     72.45 o 
  12   2   3      377.84      262.83    107.01 o 
  14   2   3      200.08      260.81    167.02 o 
  16   2   3     1622.16     1531.91    221.29 o 
  18   2   3      946.61      687.43    306.76 o 
  20   2   3      146.77      424.35    225.41 o 
  22   2   3      475.09      241.94    251.13 o 
 -25   3   3    28290.04    28222.82    804.38 o 
 -23   3   3    42942.58    41513.04   1021.29 o 
 -21   3   3    52323.43    50093.53   1757.47 o 
 -19   3   3    59380.84    58216.73   1283.39 o 
 -17   3   3    46463.88    47493.84    896.78 o 
 -15   3   3     5692.89     6483.43    363.79 o 
 -13   3   3      223.73      329.82     73.11 o 
 -11   3   3    33383.84    34953.41    512.04 o 
  -9   3   3   131850.84   135189.59   1760.35 o 
  -7   3   3   214936.11   214655.95   2744.40 o 
  -5   3   3    98151.88    99134.53   1292.63 o 
  -3   3   3   426277.25   432828.56   5489.25 o 
  -1   3   3    61736.66    52979.87   1738.30 o 
   1   3   3    99428.09    96730.32   2191.70 o 
   3   3   3    20113.00    20144.43    343.39 o 
   5   3   3    69938.55    74051.20   1107.82 o 
   7   3   3      854.91     1005.91     76.29 o 
   9   3   3    16271.44    17457.57    331.37 o 
  11   3   3    69401.12    70342.95   1243.80 o 
  13   3   3    72381.81    73186.23   1549.99 o 
  15   3   3   123036.19   118560.54   2850.30 o 
  17   3   3    50243.27    47272.29   1116.16 o 
  19   3   3    30623.13    29618.30    822.31 o 
  21   3   3    15109.80    14913.18    564.82 o 
  23   3   3     8696.74     7869.87    451.90 o 
 -26   4   3     1248.39     1318.60    288.79 o 
 -24   4   3      721.75      828.71    247.44 o 
 -22   4   3     2497.98     1955.67    262.10 o 
 -20   4   3      447.28      277.04    466.53 o 
 -18   4   3     3711.41     3700.79    172.37 o 
 -16   4   3     1954.40     2395.15    136.84 o 
 -14   4   3     1874.50     1845.87    103.61 o 
 -12   4   3       70.22       95.27     64.64 o 
 -10   4   3     1568.94     1723.13     84.89 o 
  -8   4   3     7906.21     8133.33    165.39 o 
  -6   4   3     4372.76     5317.57    120.83 o 
  -4   4   3    59962.38    62888.00    837.25 o 
  -2   4   3      936.90     1134.46     79.06 o 
   0   4   3     4183.50     3576.91    690.21 o 
   2   4   3      329.33      289.06     60.19 o 
   4   4   3       94.31      314.89     65.07 o 
   6   4   3     4847.40     5329.93    155.54 o 
   8   4   3     8907.22     9784.35    256.43 o 
  10   4   3     4327.23     4428.88    223.24 o 
  12   4   3      740.95      892.62    127.77 o 
  14   4   3     5900.12     5640.99    302.28 o 
  16   4   3     3797.19     3355.43    266.51 o 
  18   4   3     1097.65     1087.49    223.79 o 
  20   4   3      860.78      641.28    332.32 o 
  22   4   3      633.73      814.58    284.59 o 
 -25   5   3    24300.06    24311.47    750.15 o 
 -23   5   3    41671.52    39540.01    989.63 o 
 -21   5   3    39189.00    36049.16    742.55 o 
 -19   5   3    65923.03    64329.47   1155.45 o 
 -17   5   3     8625.96     8507.56    261.97 o 
 -15   5   3    31197.22    32649.35    565.11 o 
 -13   5   3     7029.84     7967.59    190.56 o 
 -11   5   3    17399.21    19410.08    320.78 o 
  -9   5   3   108868.30   113724.54   1493.00 o 
  -7   5   3   154581.55   155966.59   2016.43 o 
  -5   5   3   299149.59   320042.94   4076.12 o 
  -3   5   3    21910.12    24958.96    413.28 o 
  -1   5   3    20490.24    22498.96    460.43 o 
   1   5   3   132505.62   126516.56   4403.27 o 
   3   5   3    49740.37    54671.91    831.44 o 
   5   5   3    42695.84    46512.60    726.88 o 
   7   5   3     2288.73     1985.57    123.61 o 
   9   5   3     3792.09     3871.16    223.23 o 
  11   5   3    42310.71    41993.68    993.52 o 
  13   5   3    74677.91    74750.05   1336.49 o 
  15   5   3    72426.30    71745.83   1305.63 o 
  17   5   3    55785.55    51262.74   1188.26 o 
  19   5   3    23922.10    22254.09    792.46 o 
  21   5   3    19134.73    18824.16    650.55 o 
 -26   6   3     1633.25     1010.32    302.67 o 
 -24   6   3     8226.81     7596.31    715.77 o 
 -22   6   3     3607.95     3357.22    235.91 o 
 -20   6   3     3420.15     3814.81    242.40 o 
 -18   6   3     9609.89     9589.95    336.54 o 
 -16   6   3      195.22      258.30    103.74 o 
 -14   6   3     2490.26     2561.97    137.05 o 
 -12   6   3    11050.45    11095.27    225.38 o 
 -10   6   3     1734.57     1919.60    176.62 o 
  -8   6   3   140011.97   141865.20   1845.55 o 
  -6   6   3    42473.90    45181.46    626.54 o 
  -4   6   3     4149.23     3563.70    101.59 o 
  -2   6   3     2121.79     1746.12     98.21 o 
   0   6   3    13038.28    13048.39    393.07 o 
   2   6   3      397.75      628.70     66.13 o 
   4   6   3     5408.36     5756.60    155.08 o 
   6   6   3    31432.27    32113.92    529.70 o 
   8   6   3    20959.10    21681.03    394.26 o 
  10   6   3      501.10      597.86    107.01 o 
  12   6   3    18338.61    18978.08    448.62 o 
  14   6   3     1035.65     1074.23    154.62 o 
  16   6   3    13379.44    13928.84    487.80 o 
  18   6   3     2976.29     2909.04    284.59 o 
  20   6   3     1285.52     1891.61    269.34 o 
  22   6   3      881.52      734.94    271.14 o 
 -25   7   3    23972.71    24594.37    745.59 o 
 -23   7   3    23928.48    23336.41    584.56 o 
 -21   7   3    60326.95    58615.50   1100.72 o 
 -19   7   3    55943.77    55691.68    919.98 o 
 -17   7   3    63555.77    63430.11   1008.33 o 
 -15   7   3     6313.31     6588.62    216.16 o 
 -13   7   3    10113.39     9609.60    241.74 o 
 -11   7   3    14242.20    15583.39    318.52 o 
  -9   7   3    83577.41    86862.13   1158.36 o 
  -7   7   3   121028.62   118212.38   1543.48 o 
  -5   7   3   263872.25   260426.73   3324.18 o 
  -3   7   3   131511.44   138208.30   2072.48 o 
  -1   7   3   303428.00   294940.22   5122.95 o 
   1   7   3    63940.53    60872.22   1132.65 o 
   3   7   3   175304.98   170709.16   2462.82 o 
   5   7   3     2135.23     3421.28    544.30 o 
   7   7   3    12552.57    13686.13    281.02 o 
   9   7   3    34304.47    33449.34    651.84 o 
  11   7   3    60471.98    57157.49   1045.22 o 
  13   7   3    82232.00    78839.12   1405.20 o 
  15   7   3   114630.52   111351.88   2177.75 o 
  17   7   3    49458.48    50244.34   1179.22 o 
  19   7   3    35019.62    34363.59    903.26 o 
  21   7   3     8810.30     8808.79    460.94 o 
 -24   8   3     3445.09     3286.46    265.02 o 
 -22   8   3     9757.21     9242.24    359.71 o 
 -20   8   3     5749.35     5451.66    234.42 o 
 -18   8   3    10736.30    10356.26    302.71 o 
 -16   8   3     8661.73     8720.10    256.00 o 
 -14   8   3     2163.25     2040.33    188.66 o 
 -12   8   3     9775.97    10374.51    249.66 o 
 -10   8   3    26951.42    26588.00    414.29 o 
  -8   8   3     1636.19     1956.02    115.08 o 
  -6   8   3   230402.88   239306.34   2788.41 o 
  -4   8   3      555.97      934.99     66.66 o 
  -2   8   3    77011.10    80508.38   1240.73 o 
   0   8   3    28388.79    29744.84    603.92 o 
   2   8   3     2476.78     2589.79    149.43 o 
   4   8   3    12208.16    11108.29    233.28 o 
   6   8   3     6263.23     6002.32    243.52 o 
   8   8   3     9437.40     9442.48    229.24 o 
  10   8   3    41652.39    40878.21    780.60 o 
  12   8   3      166.97       74.56    121.20 o 
  14   8   3    34899.71    34140.64    713.89 o 
  16   8   3     9067.68     8818.36    328.12 o 
  18   8   3     6457.96     6284.48    352.13 o 
  20   8   3     1329.43     2018.78    288.79 o 
  22   8   3     1552.67      856.39    453.75 o 
 -25   9   3    12601.22    12880.36    560.35 o 
 -23   9   3    38183.10    37438.03    801.35 o 
 -21   9   3    21258.52    20214.94    896.08 o 
 -19   9   3    72449.16    72846.08   1157.82 o 
 -17   9   3    44388.20    43525.11    741.15 o 
 -15   9   3    25230.61    26634.76    498.32 o 
 -13   9   3      265.58      212.47    100.75 o 
 -11   9   3     1600.08     1894.71    123.01 o 
  -9   9   3    76134.90    77716.54   1053.64 o 
  -7   9   3   244088.23   249117.22   2903.34 o 
  -5   9   3    48261.07    49017.11    614.80 o 
  -3   9   3   455324.25   449050.34   7748.68 o 
  -1   9   3   101357.84   104618.66   1601.30 o 
   1   9   3   221314.25   211712.56   3717.12 o 
   3   9   3    25125.76    25156.76    424.75 o 
   5   9   3    78715.38    77047.20   1715.73 o 
   7   9   3    29590.70    28751.66    497.27 o 
   9   9   3     8544.26     7774.58    259.94 o 
  11   9   3    66957.37    63931.04   1160.91 o 
  13   9   3    95203.66    91506.34   1723.86 o 
  15   9   3    64174.23    63383.57   1551.39 o 
  17   9   3    45292.66    45984.09   1508.35 o 
  19   9   3    22639.70    22424.47    691.36 o 
  21   9   3    16278.90    18111.15    641.70 o 
 -24  10   3     9064.33     8141.57    668.89 o 
 -22  10   3     3385.68     2971.31    249.46 o 
 -20  10   3     5391.81     5596.18    304.40 o 
 -18  10   3    12322.77    11401.80    325.42 o 
 -16  10   3     4216.80     3891.70    182.13 o 
 -14  10   3     4961.48     5014.73    190.76 o 
 -12  10   3     6703.05     6358.57    209.10 o 
 -10  10   3     6022.99     6101.88    184.83 o 
  -8  10   3   119339.77   124199.07   1485.96 o 
  -6  10   3    30872.74    31438.59    422.62 o 
  -4  10   3   127609.56   135044.66   2044.58 o 
  -2  10   3     3288.24     3994.63    197.29 o 
   0  10   3    38732.75    40945.08    689.29 o 
   2  10   3    13851.53    14675.64    298.04 o 
   4  10   3     7130.96     7566.89    188.99 o 
   6  10   3    22069.72    20810.66    381.53 o 
   8  10   3    21158.78    20653.29    452.17 o 
  10  10   3     1202.11     1580.68    145.70 o 
  12  10   3    34733.90    34461.01    831.90 o 
  14  10   3     1046.17     1399.27    182.19 o 
  16  10   3    25769.22    25313.48    655.13 o 
  18  10   3     6104.64     5231.22    334.04 o 
  20  10   3     4048.44     4420.28    562.39 o 
 -23  11   3    14896.33    13732.12    511.06 o 
 -21  11   3    33360.81    33200.32    704.74 o 
 -19  11   3    17641.18    16677.00    480.64 o 
 -17  11   3    12888.06    13318.74    338.11 o 
 -15  11   3    12485.17    11849.20    507.52 o 
 -13  11   3       94.96      218.18    106.24 o 
 -11  11   3    21705.86    22349.80    376.58 o 
  -9  11   3    41368.30    43001.87    627.18 o 
  -7  11   3    21429.39    22936.79    360.61 o 
  -5  11   3   198693.08   210057.12   2740.63 o 
  -3  11   3    28760.20    30619.09    542.50 o 
  -1  11   3    82758.55    84415.27   1327.38 o 
   1  11   3    12173.38    14159.58    312.49 o 
   3  11   3    19951.73    19436.98    340.54 o 
   5  11   3     3181.05     3718.60    141.11 o 
   7  11   3     4804.33     5603.23    291.49 o 
   9  11   3    14187.83    13131.87    408.51 o 
  11  11   3    26629.64    26209.98    571.25 o 
  13  11   3    27072.53    25886.91    651.70 o 
  15  11   3    45382.52    46428.93    926.86 o 
  17  11   3    23223.84    23418.92    590.14 o 
  19  11   3    18706.45    19784.47    645.79 o 
 -22  12   3     8357.82     8472.92    364.15 o 
 -20  12   3     4758.62     4648.69    229.98 o 
 -18  12   3    11356.92    10860.07    325.42 o 
 -16  12   3     2790.82     2660.23    182.64 o 
 -14  12   3      134.34      218.46    114.60 o 
 -12  12   3      103.53       76.76    103.53 o 
 -10  12   3    23982.27    22670.46    380.63 o 
  -8  12   3      297.21      504.77     71.93 o 
  -6  12   3    78541.75    79745.74   1088.01 o 
  -4  12   3     1171.99     1334.41    111.49 o 
  -2  12   3    37764.64    38315.32    663.65 o 
   0  12   3    28162.47    27345.03    509.67 o 
   2  12   3     9614.44    10028.69    226.74 o 
   4  12   3      778.14      602.70     99.70 o 
   6  12   3     2085.75     2188.26    192.20 o 
   8  12   3     7137.12     7606.91    543.22 o 
  10  12   3    28834.73    27378.96    748.92 o 
  12  12   3     1754.41     1941.55    230.33 o 
  14  12   3    19100.20    17350.21    594.88 o 
  16  12   3     8917.01     7914.20    432.71 o 
  18  12   3     9971.10     9537.21    524.05 o 
  20  12   3     3818.82     2402.95    434.58 o 
 -23  13   3    16849.67    15675.23   1239.82 o 
 -21  13   3    13781.86    13113.76    560.90 o 
 -19  13   3    24475.24    25472.28    536.40 o 
 -17  13   3     1520.52     1659.11    217.69 o 
 -15  13   3     1484.96     1650.61    155.02 o 
 -13  13   3       64.81      -37.66    111.39 o 
 -11  13   3     4308.29     4063.96    179.13 o 
  -9  13   3    28519.97    28776.32    536.77 o 
  -7  13   3    54660.51    55045.16    793.96 o 
  -5  13   3    25260.85    25849.91    491.13 o 
  -3  13   3    48446.45    48229.27    813.40 o 
  -1  13   3     5047.43     5238.37    198.94 o 
   1  13   3    26135.57    25739.51    425.95 o 
   3  13   3     8925.20     9324.00    229.59 o 
   5  13   3     6908.74     6733.80    229.20 o 
   7  13   3      269.49      222.88    131.68 o 
   9  13   3      753.07      372.27    174.74 o 
  11  13   3     8199.55     8688.11    394.91 o 
  13  13   3    17864.57    18830.17    622.26 o 
  15  13   3    21163.77    21018.72    689.61 o 
  17  13   3    26448.36    27966.44    881.93 o 
  19  13   3     4208.65     4588.61    485.70 o 
 -22  14   3     7638.00     7359.23    364.67 o 
 -20  14   3    10028.54    10005.64    407.99 o 
 -18  14   3    11819.16    11926.32    417.52 o 
 -16  14   3     1745.19     1679.53    207.75 o 
 -14  14   3      215.46      194.92    216.35 o 
 -12  14   3     3919.89     3902.82    221.97 o 
 -10  14   3      688.04      746.52    185.56 o 
  -8  14   3    62995.45    61100.66    876.84 o 
  -6  14   3    21256.98    20567.99    424.02 o 
  -4  14   3    42048.28    41740.80    725.69 o 
  -2  14   3    24940.34    24893.11    488.65 o 
   0  14   3    23203.19    22571.17    389.22 o 
   2  14   3     8060.78     8187.52    214.09 o 
   4  14   3     1271.48     1490.10    126.76 o 
   6  14   3      743.85      728.02    118.13 o 
   8  14   3     7266.30     7004.94    293.25 o 
  10  14   3     2146.53     2450.86    206.17 o 
  12  14   3    21347.73    21319.07    665.68 o 
  14  14   3     8632.76     8135.30    451.01 o 
  16  14   3    19000.49    19038.57    734.94 o 
  18  14   3     5849.41     4961.88    383.81 o 
 -21  15   3    16082.08    15947.35    681.25 o 
 -19  15   3     8800.79     9486.34    528.66 o 
 -17  15   3    17313.61    18444.78   1521.01 o 
 -15  15   3     1779.92     1517.78    278.43 o 
 -13  15   3     5006.70     5350.13    594.35 o 
 -11  15   3     6665.25     7121.89    415.45 o 
  -9  15   3    13378.74    13875.72    522.40 o 
  -7  15   3    31785.65    31249.64    590.91 o 
  -5  15   3    40155.52    40540.23    725.03 o 
  -3  15   3    48951.96    48353.21    835.76 o 
  -1  15   3    57533.44    55993.09    948.55 o 
   1  15   3    16718.07    17082.56    391.96 o 
   3  15   3    28012.74    28369.10    559.08 o 
   5  15   3     2525.96     2729.92    161.65 o 
   7  15   3       26.65       29.15    144.97 o 
   9  15   3     6091.44     5716.85    305.09 o 
  11  15   3    15904.29    15333.01    470.19 o 
  13  15   3    15432.50    15267.55    513.68 o 
  15  15   3    23407.94    23609.31   1241.60 o 
  17  15   3    10558.16    10603.82    658.61 o 
 -20  16   3     8746.76     8583.99    537.25 o 
 -18  16   3     9581.02     8662.40    519.62 o 
 -16  16   3     5284.26     5416.74    400.29 o 
 -14  16   3       94.25       74.45    257.46 o 
 -12  16   3     1502.92     1667.56    511.27 o 
 -10  16   3    17118.40    16488.08    600.57 o 
  -8  16   3    17203.81    16276.03    466.76 o 
  -6  16   3    38911.54    39634.04   1165.47 o 
  -4  16   3    28988.57    29801.88    580.35 o 
  -2  16   3    35566.20    35820.34    665.53 o 
   0  16   3    29045.63    29809.57    584.28 o 
   2  16   3    11184.54    11541.10    323.93 o 
   4  16   3    10886.07    10435.66    316.62 o 
   6  16   3      686.16      653.37    230.34 o 
   8  16   3       17.39      147.38    220.19 o 
  10  16   3    16728.62    16816.92    722.16 o 
  12  16   3     6750.34     6729.42    634.19 o 
  14  16   3    19643.09    20153.84    624.28 o 
  16  16   3     9823.30     9927.00    730.08 o 
 -19  17   3    19682.58    21158.02    813.27 o 
 -17  17   3     3137.40     3038.26    365.95 o 
 -15  17   3    10888.43    11773.25    984.19 o 
 -13  17   3      755.45      696.60    262.10 o 
 -11  17   3      178.47      240.01    243.52 o 
  -9  17   3    12139.88    12430.66    568.78 o 
  -7  17   3    21635.75    21407.41    567.00 o 
  -5  17   3    17900.22    18426.03    431.70 o 
  -3  17   3    70549.02    69949.30   1206.55 o 
  -1  17   3    21841.97    22300.07    486.58 o 
   1  17   3    58476.74    58885.96   1013.43 o 
   3  17   3      485.27      522.97    153.04 o 
   5  17   3    13127.26    13353.51    560.14 o 
   7  17   3     4318.27     4759.10    383.45 o 
   9  17   3     3298.84     3367.54    536.83 o 
  11  17   3    11209.61    11015.03    569.18 o 
  13  17   3    17608.76    17670.35    713.83 o 
  15  17   3     9333.45     8458.09   1092.83 o 
  17  17   3    16204.99    16857.66   1290.95 o 
 -18  18   3     9408.26     9243.57    824.42 o 
 -16  18   3     1217.08      946.90    613.52 o 
 -14  18   3     6093.24     5897.63    424.50 o 
 -12  18   3     5315.44     6212.18    419.61 o 
 -10  18   3      117.70       58.65    229.27 o 
  -8  18   3    22215.03    22049.78    651.08 o 
  -6  18   3     2636.25     2458.16    193.90 o 
  -4  18   3    53738.72    53880.06    944.23 o 
  -2  18   3    18165.95    18169.47    440.10 o 
   0  18   3    22193.53    21850.18    489.79 o 
   2  18   3    21126.50    20513.79    469.12 o 
   4  18   3     1260.77     1610.39    190.00 o 
   6  18   3     4641.86     4535.27    377.06 o 
   8  18   3     7079.19     6321.80    438.27 o 
  10  18   3      437.73      413.27    282.02 o 
  12  18   3    22878.03    22325.49    822.31 o 
  14  18   3     3528.23     3160.13    405.51 o 
  16  18   3    17384.91    17879.20    933.06 o 
 -17  19   3     4150.59     4873.52    437.71 o 
 -15  19   3       83.78     -426.88    284.59 o 
 -13  19   3     2231.46     1747.60    402.62 o 
 -11  19   3     7519.89     8443.71    715.77 o 
  -9  19   3     5590.96     5269.15    388.63 o 
  -7  19   3     2476.61     3034.53    261.87 o 
  -5  19   3    17660.58    17990.02    444.89 o 
  -3  19   3     4545.84     4634.92    233.88 o 
  -1  19   3    25808.00    26503.20    606.96 o 
   1  19   3      671.68      948.30    166.16 o 
   3  19   3    13992.29    14334.02    398.37 o 
   5  19   3      747.33      828.25    269.34 o 
   7  19   3     1156.68     1285.68    440.97 o 
   9  19   3     6206.77     6495.57    465.39 o 
  11  19   3     3459.11     3579.43    393.07 o 
  13  19   3     1825.91     1886.15    373.04 o 
  15  19   3     7274.05     8148.04    546.74 o 
 -16  20   3     2248.28     2054.73    379.60 o 
 -14  20   3        3.82       -9.54    302.67 o 
 -12  20   3     1182.57     1583.39    327.57 o 
 -10  20   3    17160.87    17953.13    965.01 o 
  -8  20   3      884.19      771.77    283.73 o 
  -6  20   3    24218.45    24788.89    658.53 o 
  -4  20   3     7187.33     6854.21    290.44 o 
  -2  20   3    25420.68    25574.64    565.59 o 
   0  20   3     9841.47    10452.74    350.71 o 
   2  20   3     7876.01     7958.16    317.62 o 
   4  20   3     6769.94     7188.61    462.69 o 
   6  20   3     1684.12     1747.78    334.04 o 
   8  20   3     1885.45     1701.22    334.41 o 
  10  20   3    13264.96    12499.61    651.86 o 
  12  20   3     1542.57     1475.13    356.91 o 
  14  20   3    12866.62    11022.21    650.55 o 
 -15  21   3      902.50     1584.50    428.18 o 
 -13  21   3      469.19      511.27    316.33 o 
 -11  21   3      615.00      544.16    306.89 o 
  -9  21   3     1232.58     1681.56    324.99 o 
  -7  21   3     6120.27     6136.25    438.27 o 
  -5  21   3      410.89      622.78    219.76 o 
  -3  21   3    14312.82    14368.47    416.66 o 
  -1  21   3      418.13      469.62    175.54 o 
   1  21   3     9083.53     9889.32    362.08 o 
   3  21   3     1289.77     1136.81    439.67 o 
   5  21   3     4489.00     4101.17    447.36 o 
   7  21   3     1880.28     1649.23    334.04 o 
   9  21   3      197.01      120.81    402.62 o 
  11  21   3     1185.29     1066.54    352.81 o 
 -14  22   3      789.16      777.71    460.14 o 
 -12  22   3     1976.98     2241.38    383.40 o 
 -10  22   3      773.90      418.41    306.89 o 
  -8  22   3    15996.05    15233.92   1188.69 o 
  -6  22   3     4311.64     3988.23    387.37 o 
  -4  22   3    23627.06    23128.61    784.74 o 
  -2  22   3     8330.32     8600.75    344.38 o 
   0  22   3     8895.86     8802.66    351.87 o 
   2  22   3     4986.34     4925.31    287.80 o 
   4  22   3      473.69      149.29    235.91 o 
   6  22   3      493.10      790.98    309.36 o 
   8  22   3     2353.36     2060.32    460.14 o 
  10  22   3      343.10      475.48    315.94 o 
 -13  23   3      706.85      572.33    365.95 o 
 -11  23   3      267.03      -40.65    324.99 o 
  -9  23   3     1789.48     1697.93    361.18 o 
  -7  23   3      369.31      213.95    309.36 o 
  -5  23   3     3547.61     4004.56    318.91 o 
  -3  23   3     3218.70     3195.23    301.25 o 
  -1  23   3     6632.39     7163.98    321.47 o 
   1  23   3      652.01      543.27    245.37 o 
   3  23   3     2292.99     2847.42    309.76 o 
   5  23   3       39.04     -278.80    287.52 o 
   7  23   3      887.34      490.30    338.11 o 
   9  23   3     1705.84     1691.28    365.29 o 
 -10  24   3     4488.43     4595.11    468.93 o 
  -8  24   3     3959.30     3879.44    432.69 o 
  -6  24   3     8785.82     9005.73    575.17 o 
  -4  24   3    15497.00    15264.27    558.75 o 
  -2  24   3    11914.00    12450.68    506.14 o 
   0  24   3     6652.23     7342.11    339.28 o 
   2  24   3     5434.01     5375.72    645.97 o 
   4  24   3     1041.42     1513.89    300.04 o 
   6  24   3       14.61      176.62    347.87 o 
  -7  25   3     1396.13     1290.94    352.48 o 
  -5  25   3      524.90      312.38    338.11 o 
  -3  25   3     4218.10     3837.99    374.39 o 
  -1  25   3     2580.02     2784.49    272.72 o 
   1  25   3     1806.50     2396.23    417.33 o 
   3  25   3      869.53     1028.09    302.38 o 
 -26   0   4     2346.73     2735.27    434.58 o 
 -24   0   4     4895.07     4703.64    485.70 o 
 -22   0   4    13045.57    13190.65    690.21 o 
 -20   0   4    99411.80    98086.25   2875.87 o 
 -18   0   4    88672.77    88129.36   2581.89 o 
 -16   0   4   291256.06   284508.00   5030.75 o 
 -14   0   4    66833.12    69453.06   2404.65 o 
 -12   0   4   449846.47   426340.25   8068.82 o 
 -10   0   4     1430.72     1462.83     88.55 o 
  -8   0   4    18458.57    18069.73   1821.38 o 
  -6   0   4    30750.70    29109.79    687.89 o 
  -4   0   4    33593.56    37596.41   1437.93 o 
  -2   0   4   251140.77   256105.56   8039.65 o 
   0   0   4   433003.62   393380.25  12244.80 o 
   2   0   4   196961.47   175440.69   5534.45 o 
   4   0   4   842216.44   825035.38  16515.51 o 
   6   0   4   106704.56   107064.63   2251.09 o 
   8   0   4   211794.77   208912.78   4303.74 o 
  10   0   4     9103.90     9362.46    343.44 o 
  12   0   4     8415.33     9200.12    415.40 o 
  14   0   4    43467.22    39571.93   1354.85 o 
  16   0   4    53053.62    53107.68   1751.08 o 
  18   0   4    45010.61    44940.22   1572.14 o 
  20   0   4    50205.45    50564.14   1776.65 o 
  22   0   4    30693.95    30701.48   1290.94 o 
 -27   1   4      917.28      622.04    270.69 o 
 -25   1   4     2015.72     1986.56    287.52 o 
 -23   1   4      825.44      500.24    415.40 o 
 -21   1   4     1991.47     1912.47    230.34 o 
 -19   1   4     9545.40     9578.01    397.36 o 
 -17   1   4    10384.16    10624.55    272.37 o 
 -15   1   4     9106.99     9406.63    274.87 o 
 -13   1   4      290.15      406.25     64.83 o 
 -11   1   4     2195.39     2678.74    103.99 o 
  -9   1   4     6193.96     5743.45    255.18 o 
  -7   1   4    32297.73    31877.67    451.57 o 
  -5   1   4     9881.21     8941.99    170.37 o 
  -3   1   4    69209.27    72000.24   1690.10 o 
  -1   1   4    54128.64    53602.44   2492.42 o 
   1   1   4    43752.41    38363.84    944.44 o 
   3   1   4    60084.75    61300.37    950.21 o 
   5   1   4    15145.91    15955.29    310.05 o 
   7   1   4     8952.10    10213.40    237.88 o 
   9   1   4     2442.63     2587.04    206.63 o 
  11   1   4      914.17     1025.73    107.23 o 
  13   1   4     3800.81     3888.90    261.63 o 
  15   1   4      166.44      145.19    176.07 o 
  17   1   4      659.04      671.80    225.41 o 
  19   1   4     6596.22     6000.43    485.70 o 
  21   1   4     1456.21     1507.44    306.76 o 
 -26   2   4       23.06      -24.67    257.46 o 
 -24   2   4     9410.08     8939.94    438.27 o 
 -22   2   4    18918.18    18864.85    610.01 o 
 -20   2   4    68156.34    67629.25   1473.19 o 
 -18   2   4   169869.88   169837.50   2758.74 o 
 -16   2   4    55303.84    57289.58    903.36 o 
 -14   2   4   268681.62   272003.50   3504.49 o 
 -12   2   4    29309.50    30945.27    420.65 o 
 -10   2   4    59253.73    56050.19    776.76 o 
  -8   2   4    97209.91    99361.02   1313.70 o 
  -6   2   4      245.12      502.82     53.18 o 
  -4   2   4    67874.70    62817.33    784.65 o 
  -2   2   4   144513.41   137001.84   4620.56 o 
   0   2   4   135227.86   126506.08   2860.51 o 
   2   2   4   289480.62   265794.06   8308.06 o 
   4   2   4   129370.12   135801.23   1985.96 o 
   6   2   4   504169.88   500791.44   7138.79 o 
   8   2   4     8162.89     8130.89    214.02 o 
  10   2   4    68807.88    67723.10   1063.88 o 
  12   2   4    16397.79    16697.79    415.67 o 
  14   2   4    13661.24    13603.13    488.05 o 
  16   2   4    46139.20    46413.59   1116.16 o 
  18   2   4    24650.57    27097.12   1214.25 o 
  20   2   4    30680.52    30528.50   1642.44 o 
  22   2   4    41887.71    42094.62   1129.64 o 
 -25   3   4     1138.03     1356.50    396.23 o 
 -23   3   4     2332.33     2486.16    338.71 o 
 -21   3   4        5.60      -76.08    189.15 o 
 -19   3   4     1952.45     1901.90    176.80 o 
 -17   3   4      502.41      969.26    128.52 o 
 -15   3   4     6846.01     6876.39    199.38 o 
 -13   3   4      255.49      475.28    106.32 o 
 -11   3   4      316.98      549.23     71.41 o 
  -9   3   4    14610.25    15708.49    269.53 o 
  -7   3   4    12655.69    13662.51    237.63 o 
  -5   3   4    20510.03    19834.78    308.70 o 
  -3   3   4     3311.24     4168.97    153.27 o 
  -1   3   4     9343.25     6838.17    370.67 o 
   1   3   4    26856.96    29836.34    843.59 o 
   3   3   4     6989.03     6915.09    175.42 o 
   5   3   4    33538.50    36648.91    598.22 o 
   7   3   4      839.23     1255.36     93.83 o 
   9   3   4      312.10      404.23     86.98 o 
  11   3   4     7080.13     6324.73    337.93 o 
  13   3   4     4485.59     4576.81    221.14 o 
  15   3   4      416.01      147.43    194.16 o 
  17   3   4      947.79      446.51    204.51 o 
  19   3   4     1812.37     2153.02    389.84 o 
  21   3   4     4111.63     4104.43    352.13 o 
 -26   4   4     4257.59     3856.81    345.77 o 
 -24   4   4     7239.32     6636.36    393.07 o 
 -22   4   4    18840.34    17930.07    578.43 o 
 -20   4   4    73396.81    71906.40   1879.18 o 
 -18   4   4   106857.77   108408.41   1624.84 o 
 -16   4   4   128961.05   131490.53   1924.41 o 
 -14   4   4    24631.41    25549.77    415.87 o 
 -12   4   4    76053.58    75657.15   1322.63 o 
 -10   4   4     8314.13     8582.13    186.08 o 
  -8   4   4     1018.54      985.88     70.24 o 
  -6   4   4    50690.73    50795.39    700.12 o 
  -4   4   4    28125.21    26216.38    444.40 o 
  -2   4   4    52993.82    49493.29   1077.87 o 
   0   4   4    68097.88    68536.91   1613.26 o 
   2   4   4    42285.05    44660.54   1032.98 o 
   4   4   4   335330.56   338921.16   4851.69 o 
   6   4   4    32067.50    36067.34    594.22 o 
   8   4   4    59426.82    61156.55    961.01 o 
  10   4   4      586.13      863.19    133.96 o 
  12   4   4    11694.45    11740.85    405.42 o 
  14   4   4    11087.78    11189.85    631.04 o 
  16   4   4    26735.98    25812.76    727.52 o 
  18   4   4    19726.76    19340.87    792.46 o 
  20   4   4    31785.57    32376.40    921.74 o 
  22   4   4    27483.40    28237.36    853.77 o 
 -25   5   4     1798.15     2011.53    284.59 o 
 -23   5   4      192.84       26.61    220.19 o 
 -21   5   4     8513.20     8985.02    346.68 o 
 -19   5   4    15386.28    14966.98    520.25 o 
 -17   5   4     6690.35     6291.41    230.71 o 
 -15   5   4     1567.53     1230.52    118.75 o 
 -13   5   4    10904.58    10559.24    226.81 o 
 -11   5   4      488.00      781.59     91.32 o 
  -9   5   4     4838.70     4858.97    141.61 o 
  -7   5   4     3214.32     3423.07    118.63 o 
  -5   5   4     5630.38     5639.26    138.53 o 
  -3   5   4    29518.40    32197.73    645.05 o 
  -1   5   4    31684.15    31325.61    804.23 o 
   1   5   4    44818.88    45182.29   1560.74 o 
   3   5   4    75147.71    74825.73   1126.99 o 
   5   5   4      188.98      274.27     71.28 o 
   7   5   4     2054.93     2205.47    127.30 o 
   9   5   4      223.06      149.68    118.07 o 
  11   5   4     5781.64     5988.57    252.87 o 
  13   5   4      359.18      264.56    134.73 o 
  15   5   4     1183.41     1160.83    249.24 o 
  17   5   4      470.40      388.56    306.76 o 
  19   5   4     5829.21     5892.45    383.40 o 
  21   5   4     1090.64     1133.62    297.84 o 
 -26   6   4      144.85      142.94    270.69 o 
 -24   6   4     7210.96     6519.17    383.40 o 
 -22   6   4    14583.54    14638.32    542.28 o 
 -20   6   4    59176.38    56684.36   1052.38 o 
 -18   6   4    81325.12    81077.02   1255.22 o 
 -16   6   4   103668.28   103952.05   1554.41 o 
 -14   6   4   130476.21   130026.58   1895.47 o 
 -12   6   4    40658.89    43570.44    633.70 o 
 -10   6   4    15610.23    15955.01    281.86 o 
  -8   6   4    29972.53    33442.92    493.95 o 
  -6   6   4      830.74     1104.88    152.52 o 
  -4   6   4    51403.98    50808.18    801.08 o 
  -2   6   4   126261.69   128566.30   2291.21 o 
   0   6   4   163243.75   166414.67   3737.13 o 
   2   6   4   182172.52   179618.44   6308.95 o 
   4   6   4   128961.18   131072.38   1925.79 o 
   6   6   4   247854.56   247247.17   3573.53 o 
   8   6   4    31277.77    34011.66    689.98 o 
  10   6   4    17690.34    17560.02    957.57 o 
  12   6   4     6642.52     6795.43    290.25 o 
  14   6   4     6202.22     6281.90    282.79 o 
  16   6   4    28895.08    26887.97    753.66 o 
  18   6   4    22282.50    21716.34    686.71 o 
  20   6   4    26994.70    26936.55    803.77 o 
 -25   7   4       35.38      -66.75    243.52 o 
 -23   7   4     3743.36     3565.99    345.10 o 
 -21   7   4     1864.01     2025.99    201.09 o 
 -19   7   4    20367.73    19657.36    427.28 o 
 -17   7   4    28394.22    26292.87    504.16 o 
 -15   7   4     9061.48     8069.92    238.36 o 
 -13   7   4     8424.66     8360.16    300.47 o 
 -11   7   4     1490.75     1542.13     97.97 o 
  -9   7   4       65.93      134.69     63.35 o 
  -7   7   4    26284.39    25983.16    402.15 o 
  -5   7   4    17445.55    19136.29    311.68 o 
  -3   7   4    20249.51    20267.18    772.30 o 
  -1   7   4    12534.27    11470.54    303.45 o 
   1   7   4    64027.32    59433.64   1075.37 o 
   3   7   4    22035.51    21307.71    532.96 o 
   5   7   4    17832.04    16921.11    333.31 o 
   7   7   4     5748.20     5513.79    237.99 o 
   9   7   4      368.32      345.09    147.62 o 
  11   7   4       18.40      328.39    264.19 o 
  13   7   4    18834.46    18691.02    472.83 o 
  15   7   4     1193.40     1110.24    186.54 o 
  17   7   4     8625.86     8452.81    418.45 o 
  19   7   4     1040.36      991.84    270.69 o 
  21   7   4     5630.98     5810.35    387.37 o 
 -24   8   4     2909.93     3059.62    332.32 o 
 -22   8   4    12043.76    12358.25    414.58 o 
 -20   8   4    51770.44    51094.82    867.08 o 
 -18   8   4    71590.45    71338.73   1127.22 o 
 -16   8   4    87571.81    82794.29   1269.26 o 
 -14   8   4    91944.68    89429.59   1348.04 o 
 -12   8   4   133191.12   131626.38   1742.51 o 
 -10   8   4    18622.69    18259.16    318.81 o 
  -8   8   4    28960.19    28690.20    438.81 o 
  -6   8   4    21382.82    21342.47    306.84 o 
  -4   8   4    30928.50    31498.05    465.59 o 
  -2   8   4   103345.45    99619.34   1808.54 o 
   0   8   4   217796.88   212244.75   3740.01 o 
   2   8   4   177692.58   173401.00   2987.34 o 
   4   8   4   242322.00   221333.91   4560.30 o 
   6   8   4   134978.52   135242.52   1997.95 o 
   8   8   4    68942.10    66070.61   1035.29 o 
  10   8   4      261.05      220.56    122.70 o 
  12   8   4     1547.04     1787.70    171.47 o 
  14   8   4    21539.45    21384.62    534.47 o 
  16   8   4    30414.82    29892.03   1118.69 o 
  18   8   4    30683.21    29516.55    826.05 o 
  20   8   4    28818.19    28546.96    830.90 o 
 -25   9   4     1408.63     1282.74    279.74 o 
 -23   9   4      126.97     -215.04    179.47 o 
 -21   9   4    12340.57    12602.16    773.00 o 
 -19   9   4     6369.39     6002.10    240.33 o 
 -17   9   4    19341.46    19426.46    418.02 o 
 -15   9   4     3185.99     3199.00    162.62 o 
 -13   9   4    17945.38    17512.54    392.96 o 
 -11   9   4     6215.01     5611.75    171.08 o 
  -9   9   4      453.68      526.71     78.97 o 
  -7   9   4    38787.19    40061.54    522.23 o 
  -5   9   4    24732.66    25863.19    398.57 o 
  -3   9   4      331.97      969.77    136.52 o 
  -1   9   4    69069.57    68601.87   1287.41 o 
   1   9   4     6045.52     6204.48    176.90 o 
   3   9   4    80719.61    78051.85   1182.79 o 
   5   9   4    18479.62    18128.84    803.07 o 
   7   9   4    21222.62    20654.01    472.29 o 
   9   9   4     5814.09     5701.37    240.56 o 
  11   9   4      530.61      374.53    139.12 o 
  13   9   4        4.72       -4.81    136.70 o 
  15   9   4     6870.29     7146.80    309.75 o 
  17   9   4      147.43      300.37    216.91 o 
  19   9   4    10450.41    10211.67    568.78 o 
 -24  10   4     3159.95     3505.25    321.63 o 
 -22  10   4    12764.53    12855.27    485.76 o 
 -20  10   4    29082.87    30024.12    586.90 o 
 -18  10   4    62614.22    61099.43    995.19 o 
 -16  10   4    38037.28    37220.81    655.18 o 
 -14  10   4   122799.55   119062.11   1762.10 o 
 -12  10   4    19409.16    19478.48    345.37 o 
 -10  10   4    30036.69    30445.83    476.08 o 
  -8  10   4    25786.24    24568.67    383.84 o 
  -6  10   4      553.83      770.63     74.73 o 
  -4  10   4    38907.50    38064.44    646.22 o 
  -2  10   4    56552.78    56390.08    916.39 o 
   0  10   4    82849.84    80306.06   1234.74 o 
   2  10   4   171222.30   161126.02   2358.56 o 
   4  10   4   112004.80   111599.70   1662.10 o 
   6  10   4    92076.38    84378.05   1290.58 o 
   8  10   4    11682.20    11287.14    400.91 o 
  10  10   4    21565.42    20600.29    616.72 o 
  12  10   4     7874.98     7755.70    487.40 o 
  14  10   4     1702.06     1728.20    194.32 o 
  16  10   4    30656.66    30408.08   1063.60 o 
  18  10   4    17825.51    17916.04    734.94 o 
  20  10   4    15874.11    15797.38    605.34 o 
 -23  11   4     2572.95     2416.32    242.69 o 
 -21  11   4     4266.71     4283.43    236.57 o 
 -19  11   4    16196.48    16309.10    403.62 o 
 -17  11   4     4617.61     4526.05    245.76 o 
 -15  11   4    22654.32    21892.40    444.61 o 
 -13  11   4    10747.29    10676.69    287.80 o 
 -11  11   4     4258.93     3934.93    149.36 o 
  -9  11   4    17286.33    16842.23    305.45 o 
  -7  11   4    35303.27    36907.59    600.19 o 
  -5  11   4    11980.17    11484.99    226.20 o 
  -3  11   4     7847.43     8123.86    228.68 o 
  -1  11   4      564.01      717.08    103.95 o 
   1  11   4   103244.23   103536.73   1398.61 o 
   3  11   4    17962.54    17520.19    338.60 o 
   5  11   4    34955.80    33529.16    570.53 o 
   7  11   4    15876.15    16157.52    393.92 o 
   9  11   4     3799.21     3659.48    226.88 o 
  11  11   4     1057.66     1026.38    163.12 o 
  13  11   4     4639.38     4513.34    248.14 o 
  15  11   4      349.99      114.45    176.58 o 
  17  11   4     9209.08     8620.17    474.93 o 
  19  11   4      545.78      677.43    370.67 o 
 -24  12   4     4056.07     4007.40    295.85 o 
 -22  12   4     9924.13    10493.24    389.27 o 
 -20  12   4    29812.07    29623.62    601.43 o 
 -18  12   4    21049.64    21382.88    467.68 o 
 -16  12   4    63468.69    61644.73    999.69 o 
 -14  12   4     8218.39     8152.61    262.51 o 
 -12  12   4    26854.69    26849.80    498.45 o 
 -10  12   4      965.11     1106.90    106.86 o 
  -8  12   4     9852.94     9979.24    294.30 o 
  -6  12   4    20452.67    19439.24    453.24 o 
  -4  12   4    29991.42    30226.01    752.71 o 
  -2  12   4    27140.44    27714.21    518.42 o 
   0  12   4    58931.12    57647.35    958.14 o 
   2  12   4    37286.25    36836.86    573.89 o 
   4  12   4    45946.14    43049.60    854.20 o 
   6  12   4    14391.95    14500.81    504.61 o 
   8  12   4    28172.03    27941.56    767.23 o 
  10  12   4      902.39     1013.06    217.29 o 
  12  12   4     1985.20     2155.02    517.66 o 
  14  12   4     3213.27     3133.28    306.89 o 
  16  12   4     7703.10     7669.88    436.60 o 
  18  12   4    11456.76    10711.01    754.12 o 
 -23  13   4     2011.14     1686.26    276.95 o 
 -21  13   4    11574.57    11632.70    444.61 o 
 -19  13   4    17319.68    17666.13    434.67 o 
 -17  13   4    25907.18    25096.89    514.25 o 
 -15  13   4     1982.88     2128.80    165.95 o 
 -13  13   4    17899.25    17865.58    390.04 o 
 -11  13   4     6719.66     6146.24    268.37 o 
  -9  13   4     2111.41     2735.04    157.97 o 
  -7  13   4        5.15       53.34    107.00 o 
  -5  13   4     5530.24     5221.66    199.40 o 
  -3  13   4    11526.94    11530.79    292.83 o 
  -1  13   4    42963.53    42258.32    738.61 o 
   1  13   4    17454.83    17312.21    329.21 o 
   3  13   4    51739.11    52589.93   1029.41 o 
   5  13   4     8264.79     8310.38    334.95 o 
   7  13   4    15756.35    14836.76    556.00 o 
   9  13   4     4402.32     3987.11    285.42 o 
  11  13   4      109.61      195.50    198.22 o 
  13  13   4     2799.55     2553.53    282.02 o 
  15  13   4      392.41      458.51    242.56 o 
  17  13   4     4221.78     3881.83    440.97 o 
 -22  14   4     7035.19     6527.91    345.99 o 
 -20  14   4    13510.80    13775.89    458.71 o 
 -18  14   4    22692.69    22319.12    982.69 o 
 -16  14   4    16928.97    17495.29    491.36 o 
 -14  14   4    54139.17    52585.51   1042.32 o 
 -12  14   4     4623.92     4569.38    246.39 o 
 -10  14   4     1920.79     1679.29    152.87 o 
  -8  14   4      305.56     1016.57    495.68 o 
  -6  14   4     1596.28     1596.94    138.46 o 
  -4  14   4    15057.93    14575.46    345.70 o 
  -2  14   4    20049.37    19644.63    477.82 o 
   0  14   4    34984.94    34276.20    634.24 o 
   2  14   4    52259.20    51527.82   1023.30 o 
   4  14   4    22793.87    22108.66    454.77 o 
   6  14   4    48241.67    46482.80    932.87 o 
   8  14   4     9589.82     9276.68    423.75 o 
  10  14   4     3380.83     4214.17    619.91 o 
  12  14   4      172.27       57.14    227.16 o 
  14  14   4      601.46      617.20    263.76 o 
  16  14   4     7327.67     6735.61    696.60 o 
  18  14   4     8540.54     7925.74    696.60 o 
 -21  15   4     8441.57     9256.08    709.38 o 
 -19  15   4    22383.40    22010.96    776.64 o 
 -17  15   4    22121.84    22092.51    754.63 o 
 -15  15   4    15740.70    14421.82    587.26 o 
 -13  15   4    22264.17    22123.15    730.57 o 
 -11  15   4     3216.65     3996.48    556.00 o 
  -9  15   4     2131.20     2225.87    208.49 o 
  -7  15   4      142.72      147.20    151.65 o 
  -5  15   4     3359.22     3253.33    191.98 o 
  -3  15   4    14976.98    15176.76    369.01 o 
  -1  15   4    26315.69    24662.96    502.91 o 
   1  15   4    40441.84    40938.11    815.32 o 
   3  15   4    33567.00    32757.73    610.58 o 
   5  15   4    21118.74    21301.90    462.34 o 
   7  15   4    11590.59    11939.15    419.02 o 
   9  15   4     3302.91     3400.89    244.20 o 
  11  15   4      260.71      273.68    287.59 o 
  13  15   4     2945.32     2912.39    428.18 o 
  15  15   4     2311.45     1998.48    321.99 o 
  17  15   4     3570.80     4097.54    389.35 o 
 -20  16   4    10208.54     9869.28    546.74 o 
 -18  16   4    12970.22    14021.08    610.01 o 
 -16  16   4    14326.41    14750.65   1297.34 o 
 -14  16   4    30045.18    32001.89   1795.82 o 
 -12  16   4     9755.72     9602.37    492.01 o 
 -10  16   4    32282.52    32566.06    929.73 o 
  -8  16   4       12.71      -17.15    156.65 o 
  -6  16   4       57.27      133.23    168.44 o 
  -4  16   4    14928.77    14605.73    367.98 o 
  -2  16   4    19708.67    20008.40    446.80 o 
   0  16   4    38670.93    39708.45    732.72 o 
   2  16   4    33625.83    32668.68    637.39 o 
   4  16   4    36770.17    35947.42    812.63 o 
   6  16   4    33441.00    30656.18   1156.74 o 
   8  16   4    10785.93    10800.71    397.81 o 
  10  16   4     3506.74     3537.11    266.34 o 
  12  16   4      551.90      325.64    214.01 o 
  14  16   4      461.71      -90.37    207.45 o 
  16  16   4    10660.67    10442.10    912.95 o 
 -19  17   4    13545.14    14323.20    690.21 o 
 -17  17   4    15234.33    14996.34    702.99 o 
 -15  17   4    12849.34    11798.63    568.53 o 
 -13  17   4    11296.49    11773.88    537.70 o 
 -11  17   4     6880.14     7262.00    433.54 o 
  -9  17   4     8824.15     8686.72    382.71 o 
  -7  17   4     2158.28     2305.80    233.13 o 
  -5  17   4      835.12     1215.53    162.49 o 
  -3  17   4    17341.79    16737.60    410.02 o 
  -1  17   4    18895.13    18477.16    436.13 o 
   1  17   4    37120.59    34936.48    678.59 o 
   3  17   4    35021.13    34242.03    672.48 o 
   5  17   4    19384.79    18874.25    681.25 o 
   7  17   4    15263.61    15321.53   1048.09 o 
   9  17   4     4954.65     5059.86    404.00 o 
  11  17   4       16.25     -245.45    266.51 o 
  13  17   4     1255.87     1128.29    329.79 o 
  15  17   4      910.04      902.45    343.09 o 
 -18  18   4     6497.34     6584.09    562.39 o 
 -16  18   4    12798.40    13201.18    747.73 o 
 -14  18   4    10517.13    10929.68    573.86 o 
 -12  18   4    21589.34    22314.00   1003.36 o 
 -10  18   4      238.23      234.11    256.51 o 
  -8  18   4     3690.76     3641.56    307.58 o 
  -6  18   4     3441.39     3558.81    359.81 o 
  -4  18   4     9942.01     9318.22    318.06 o 
  -2  18   4    11338.84    10822.62    341.10 o 
   0  18   4    16219.17    15446.77    410.10 o 
   2  18   4    27765.24    26628.62    568.68 o 
   4  18   4    16916.69    15555.56    621.85 o 
   6  18   4     8286.09     7533.62    451.90 o 
   8  18   4    11594.58    10950.66    715.77 o 
  10  18   4       60.89      -78.71    256.51 o 
  12  18   4       69.68      -75.93    377.06 o 
  14  18   4     1542.03     1745.38    365.95 o 
 -17  19   4    11242.02    11676.76    637.13 o 
 -15  19   4     5670.33     6286.81    456.35 o 
 -13  19   4    13537.08    14584.12    650.73 o 
 -11  19   4     5305.18     5517.45    410.56 o 
  -9  19   4      367.38      230.07    271.14 o 
  -7  19   4       21.34     -161.69    185.50 o 
  -5  19   4     1269.70     1204.88    215.78 o 
  -3  19   4     3844.68     4440.12    242.53 o 
  -1  19   4    11268.00    10619.25    347.55 o 
   1  19   4    20535.09    21070.13    512.87 o 
   3  19   4    20068.22    18489.03    464.19 o 
   5  19   4    13488.16    14486.89    628.09 o 
   7  19   4    14271.19    14161.85    628.09 o 
   9  19   4     3757.11     3969.34    479.31 o 
  11  19   4      332.92      582.37    320.75 o 
  13  19   4     1465.49      590.30    320.75 o 
 -16  20   4     3153.50     3463.81    424.50 o 
 -14  20   4     9179.71     8970.52    537.70 o 
 -12  20   4      138.64      344.15    302.67 o 
 -10  20   4      987.66      612.89    402.62 o 
  -8  20   4       71.00      164.64    287.59 o 
  -6  20   4      677.64      309.04    213.21 o 
  -4  20   4     5864.30     5228.53    307.06 o 
  -2  20   4     3717.49     3491.07    269.35 o 
   0  20   4     5555.32     5288.06    308.92 o 
   2  20   4     4967.89     5061.38    260.23 o 
   4  20   4     1960.63     2309.50    338.83 o 
   6  20   4     4645.95     4450.55    397.36 o 
   8  20   4      295.15      340.29    311.71 o 
  10  20   4      306.98       97.64    323.86 o 
  12  20   4       46.00        6.66    320.75 o 
 -15  21   4     5643.04     5898.23    483.47 o 
 -13  21   4     6563.92     6002.51    455.81 o 
 -11  21   4     2861.04     2921.10    393.07 o 
  -9  21   4      196.30      -69.61    370.67 o 
  -7  21   4      109.92       36.71    225.99 o 
  -5  21   4     1720.38     1650.40    250.69 o 
  -3  21   4     6402.62     6302.71    497.41 o 
  -1  21   4    11919.74    11748.09    385.59 o 
   1  21   4    13803.69    13221.08    409.87 o 
   3  21   4    13749.93    13989.68    497.60 o 
   5  21   4     7532.38     7558.18    497.09 o 
   7  21   4     5062.11     4791.27    709.38 o 
   9  21   4     2567.17     2611.09    405.51 o 
  11  21   4       26.63      -19.17    352.48 o 
 -14  22   4     3070.62     2785.66    433.54 o 
 -12  22   4      857.13     1065.14    351.09 o 
 -10  22   4      616.39      765.36    338.83 o 
  -8  22   4      103.06      402.62    594.35 o 
  -6  22   4       55.21      146.82    233.13 o 
  -4  22   4     1770.67     1865.66    268.05 o 
  -2  22   4     1294.98     1307.89    219.08 o 
   0  22   4     2331.29     2455.81    238.97 o 
   2  22   4     1658.80     1854.08    271.58 o 
   4  22   4     3083.66     3050.84    382.12 o 
   6  22   4     1306.06     1626.53    356.23 o 
   8  22   4     2747.15     3103.44    410.56 o 
  10  22   4      266.77       -8.35    338.83 o 
 -11  23   4     1621.43     1756.50    370.23 o 
  -9  23   4      216.27     1007.65    356.91 o 
  -7  23   4     1101.05     1208.83    327.57 o 
  -5  23   4     1091.45     1416.93    282.44 o 
  -3  23   4     7231.02     7744.61    408.15 o 
  -1  23   4    10167.52    10267.57    391.47 o 
   1  23   4    12385.25    12585.92    431.69 o 
   3  23   4    13629.74    13592.66    532.76 o 
   5  23   4     4724.56     4983.59    990.58 o 
   7  23   4     5854.58     5836.16    491.02 o 
 -10  24   4     1265.91     1742.78    379.27 o 
  -8  24   4      308.42      203.82    334.52 o 
  -6  24   4       13.86     -274.81    492.09 o 
  -4  24   4      620.74      879.54    272.84 o 
  -2  24   4     1947.01     2048.21    301.84 o 
   0  24   4     2030.00     2096.80    257.75 o 
   2  24   4     3584.90     3661.26    345.11 o 
   4  24   4      560.99      166.16    316.33 o 
  -5  25   4      603.10     1204.79    365.29 o 
  -3  25   4     6200.63     7037.34    420.50 o 
  -1  25   4     4593.44     5230.05    387.75 o 
   1  25   4    12411.76    12593.54    540.15 o 
 -27   1   5    18324.90    17799.29    646.17 o 
 -25   1   5    16269.29    16739.76   1003.36 o 
 -23   1   5     9656.97     9565.38    455.81 o 
 -21   1   5     1068.67     1045.58    319.54 o 
 -19   1   5    30352.96    30854.99    786.30 o 
 -17   1   5    14594.56    14065.69    347.70 o 
 -15   1   5   102250.03   101690.10   1374.36 o 
 -13   1   5   155785.16   156711.70   1865.08 o 
 -11   1   5   212753.84   217093.19   2600.29 o 
  -9   1   5   198285.36   199122.22   3085.77 o 
  -7   1   5   400826.62   411616.91   5248.02 o 
  -5   1   5    98750.09   102799.13   1542.47 o 
  -3   1   5    33915.30    36870.86    948.99 o 
  -1   1   5    30850.43    32925.53    858.61 o 
   1   1   5   174081.03   179892.70   4237.10 o 
   3   1   5   111483.32   107166.70   1745.25 o 
   5   1   5   205223.47   204515.70   2971.61 o 
   7   1   5   199505.19   209290.77   3059.87 o 
   9   1   5   152345.06   164361.55   2441.09 o 
  11   1   5    37120.33    39517.76    757.36 o 
  13   1   5   120024.72   121517.87   2489.95 o 
  15   1   5     8818.95     8644.91    437.71 o 
  17   1   5       10.04      -98.08    221.29 o 
  19   1   5     8070.67     8664.60    543.22 o 
  21   1   5    12207.59    12908.55    722.16 o 
 -26   2   5       11.05     -268.41    234.99 o 
 -24   2   5       31.28     -200.93    225.41 o 
 -22   2   5     1216.20      675.89    225.41 o 
 -20   2   5       98.68      104.04    198.12 o 
 -18   2   5      666.16      483.65    157.14 o 
 -16   2   5      334.85      267.76     91.62 o 
 -14   2   5     1470.39     1453.28    111.86 o 
 -12   2   5      445.07      899.92     84.48 o 
 -10   2   5      995.33      715.48     75.01 o 
  -8   2   5     1470.70     1552.38    113.18 o 
  -6   2   5     9629.65     9907.95    200.51 o 
  -4   2   5     1909.60     1076.82    139.87 o 
  -2   2   5    11311.22    10145.51    543.22 o 
   0   2   5    16113.40    16826.67    728.55 o 
   2   2   5     5553.56     6921.26    289.22 o 
   4   2   5      604.51      912.28     90.59 o 
   6   2   5      113.27      365.38     85.18 o 
   8   2   5     1430.71     1479.39    117.87 o 
  10   2   5      814.59     1046.55    118.10 o 
  12   2   5     3272.35     3536.90    210.48 o 
  14   2   5      223.43      217.29    185.11 o 
  16   2   5     1611.90     1606.07    319.54 o 
  18   2   5        8.34     -185.99    221.29 o 
  20   2   5        2.80      197.57    265.59 o 
 -27   3   5    17010.70    16817.42    632.46 o 
 -25   3   5    15209.91    14171.96   1105.61 o 
 -23   3   5      174.09      -53.30    212.25 o 
 -21   3   5      888.02     1022.95    262.02 o 
 -19   3   5    32190.82    31567.91    680.69 o 
 -17   3   5    22637.54    20784.22    414.71 o 
 -15   3   5    89136.79    87915.73   1205.34 o 
 -13   3   5   144911.50   146177.59   1927.74 o 
 -11   3   5   194719.91   200846.66   2611.21 o 
  -9   3   5    98415.56    99280.20   1327.72 o 
  -7   3   5   155040.38   160225.59   2079.56 o 
  -5   3   5    67627.30    62553.33    873.61 o 
  -3   3   5    13468.84    15900.89   1386.81 o 
  -1   3   5    27223.18    28006.05    759.19 o 
   1   3   5   126845.40   130505.66   2973.45 o 
   3   3   5    80207.41    82992.75   1258.97 o 
   5   3   5   123574.84   128816.73   1916.48 o 
   7   3   5    96381.53   102905.99   1557.65 o 
   9   3   5    97407.05   104718.24   1600.12 o 
  11   3   5    64215.48    66719.55   1224.27 o 
  13   3   5    17172.26    17750.32    637.89 o 
  15   3   5    22783.69    22147.90   1175.91 o 
  17   3   5      607.81      762.89    230.34 o 
  19   3   5     5081.02     5091.96    374.99 o 
  21   3   5     8055.95     7373.34    463.81 o 
 -26   4   5      186.39      137.13    266.51 o 
 -24   4   5      837.58      803.87    251.13 o 
 -22   4   5       95.74       92.73    212.25 o 
 -20   4   5      686.90      747.20    207.28 o 
 -18   4   5     2374.52     2586.67    164.31 o 
 -16   4   5      719.60     1026.19    122.20 o 
 -14   4   5     1770.60     2171.41    162.18 o 
 -12   4   5    11695.42    11623.44    245.60 o 
 -10   4   5      700.02     1029.46     90.06 o 
  -8   4   5     3646.97     3970.70    165.72 o 
  -6   4   5     2703.68     2846.88    106.48 o 
  -4   4   5      617.88      551.93     88.16 o 
  -2   4   5      648.44      814.71    134.67 o 
   0   4   5     1227.89     1896.17    479.31 o 
   2   4   5     5698.25     5115.67    257.46 o 
   4   4   5    28942.38    33598.78    571.77 o 
   6   4   5      406.67      603.82    133.72 o 
   8   4   5     6616.55     6879.21    219.30 o 
  10   4   5     7569.52     7664.80    286.53 o 
  12   4   5      129.65      164.71    134.73 o 
  14   4   5      430.23      312.44    293.98 o 
  16   4   5      921.72     1123.51    239.38 o 
  18   4   5      239.53      153.38    244.03 o 
  20   4   5     1209.70     1109.75    313.15 o 
 -25   5   5    10517.46    10668.24    503.95 o 
 -23   5   5      572.33      390.58    234.47 o 
 -21   5   5     1583.57     1430.41    383.45 o 
 -19   5   5    27837.70    27692.46    532.78 o 
 -17   5   5    21483.30    22088.00    540.55 o 
 -15   5   5    79549.34    80222.15   2105.03 o 
 -13   5   5   117983.14   117628.96   1950.52 o 
 -11   5   5   118308.97   116594.99   2295.49 o 
  -9   5   5   102504.30   104662.77   1396.77 o 
  -7   5   5    54211.69    59125.95    823.02 o 
  -5   5   5    54295.44    53173.70    848.17 o 
  -3   5   5       45.71      610.41    267.39 o 
  -1   5   5    29079.67    29910.11   1051.67 o 
   1   5   5   110857.51   115897.34   2666.16 o 
   3   5   5    22786.56    24857.33    796.98 o 
   5   5   5    90973.61    96179.30   1453.28 o 
   7   5   5   100901.45   105793.95   1605.79 o 
   9   5   5    68567.95    71690.68   1290.16 o 
  11   5   5    30796.69    32337.26    856.37 o 
  13   5   5    75333.31    75048.27   1588.96 o 
  15   5   5     6211.16     6771.47    365.29 o 
  17   5   5       61.37       25.56    396.23 o 
  19   5   5     1894.66     1943.83    305.70 o 
 -26   6   5     1495.11     1420.27    296.61 o 
 -24   6   5     1875.19     1676.11    279.74 o 
 -22   6   5       60.97     -256.24    281.20 o 
 -20   6   5     1888.42     1880.95    176.18 o 
 -18   6   5     9454.87     9960.00    289.48 o 
 -16   6   5     1565.28     1848.65    140.19 o 
 -14   6   5    54389.25    55577.11    861.23 o 
 -12   6   5     9970.20    10381.99    232.80 o 
 -10   6   5    16201.03    17073.99    308.57 o 
  -8   6   5      196.79      350.18     71.68 o 
  -6   6   5    17751.32    19270.85    322.31 o 
  -4   6   5       31.12       68.35     89.57 o 
  -2   6   5     9430.57     7871.58    255.39 o 
   0   6   5      481.71      430.21    152.62 o 
   2   6   5    55899.82    55130.66   1028.15 o 
   4   6   5      167.05      386.29     82.90 o 
   6   6   5    44934.23    45949.26    888.70 o 
   8   6   5     1682.63     1928.28    132.03 o 
  10   6   5    18187.21    18382.70    465.02 o 
  12   6   5      284.77      528.79    149.93 o 
  14   6   5      230.13      150.18    153.85 o 
  16   6   5      289.29      172.55    216.35 o 
  18   6   5      362.45      283.62    260.24 o 
  20   6   5      460.66      330.83    270.69 o 
 -25   7   5     7603.48     8089.96    447.31 o 
 -23   7   5     8888.12     9836.99    451.63 o 
 -21   7   5     2984.48     3129.49    230.90 o 
 -19   7   5    14577.14    13865.26    351.31 o 
 -17   7   5     9600.20     9931.25    285.43 o 
 -15   7   5    67339.96    68829.07   1171.49 o 
 -13   7   5    95662.55    95932.04   1304.41 o 
 -11   7   5   199417.78   195688.42   2550.16 o 
  -9   7   5    81275.95    80045.27   1094.16 o 
  -7   7   5   262390.19   269563.62   3473.62 o 
  -5   7   5    10391.32    10932.61    252.75 o 
  -3   7   5    42626.10    41281.34    826.44 o 
  -1   7   5    28503.57    26989.20    745.26 o 
   1   7   5    28215.49    29635.83   2204.83 o 
   3   7   5    86615.32    85603.26   1304.10 o 
   5   7   5   113285.55   112273.45   1681.43 o 
   7   7   5   111253.20   112934.23   1700.88 o 
   9   7   5   143736.94   145394.53   2457.76 o 
  11   7   5    25465.07    25714.82    582.07 o 
  13   7   5    77667.09    79784.34   1481.90 o 
  15   7   5     2414.76     2216.33    293.98 o 
  17   7   5     1422.00     1675.38    281.20 o 
  19   7   5     7391.83     7560.23    619.91 o 
 -24   8   5     1647.83     1702.02    284.59 o 
 -22   8   5     1483.67     1508.16    255.63 o 
 -20   8   5     7349.10     7162.96    273.18 o 
 -18   8   5     1733.70     1840.69    165.97 o 
 -16   8   5    13352.90    13093.56    323.11 o 
 -14   8   5     1633.09     1674.12    133.71 o 
 -12   8   5    83280.60    85622.63   1175.04 o 
 -10   8   5     2411.56     2839.07    139.47 o 
  -8   8   5    26529.80    25578.26    413.83 o 
  -6   8   5    14700.28    14429.99    261.36 o 
  -4   8   5       91.06      325.57    110.20 o 
  -2   8   5     1404.46     1320.71    131.51 o 
   0   8   5    11622.52    11632.43    766.90 o 
   2   8   5     1255.70     1889.98    331.79 o 
   4   8   5   118245.55   114981.73   1725.50 o 
   6   8   5      515.44      703.95    106.46 o 
   8   8   5    54413.80    53423.28   1091.51 o 
  10   8   5     3699.99     3367.27    200.79 o 
  12   8   5     8464.93     8763.47    332.75 o 
  14   8   5       89.49       82.44    168.68 o 
  16   8   5      779.14      725.42    238.36 o 
  18   8   5        2.66     -268.41    234.99 o 
  20   8   5     1860.22     2307.25    651.86 o 
 -25   9   5    16359.04    17594.61    805.24 o 
 -23   9   5      847.21      439.51    257.46 o 
 -21   9   5     1571.54     1951.16    190.93 o 
 -19   9   5    19589.38    20151.39    446.53 o 
 -17   9   5     6689.82     6652.49    247.08 o 
 -15   9   5    61482.40    64961.82   1026.27 o 
 -13   9   5   121567.82   121548.16   1629.81 o 
 -11   9   5    81389.81    79406.00   1095.20 o 
  -9   9   5   148121.03   143994.89   1899.90 o 
  -7   9   5   138692.33   146415.45   1747.60 o 
  -5   9   5   115035.62   114264.02   1532.49 o 
  -3   9   5     8840.64     8244.00    283.15 o 
  -1   9   5      954.41      693.28    121.92 o 
   1   9   5   117781.66   115634.79   2041.44 o 
   3   9   5    37837.39    34970.50    594.89 o 
   5   9   5   130792.88   125866.15   1881.31 o 
   7   9   5   142882.89   139080.72   2076.34 o 
   9   9   5    59215.48    58194.56   1082.72 o 
  11   9   5    64742.16    66117.34   1232.32 o 
  13   9   5    19043.79    18962.71    508.89 o 
  15   9   5    24266.71    24944.12    623.50 o 
  17   9   5     4605.46     5017.60    363.95 o 
  19   9   5     1864.88     2120.89    530.44 o 
 -24  10   5     2638.35     2221.51    320.75 o 
 -22  10   5        0.45     -116.38    157.00 o 
 -20  10   5       30.78      -92.26    149.11 o 
 -18  10   5    20490.54    20157.32    444.45 o 
 -16  10   5     1657.30     1712.13    159.00 o 
 -14  10   5    34165.67    33197.20    712.12 o 
 -12  10   5      740.46     1138.62    109.92 o 
 -10  10   5    21724.56    22085.48    380.02 o 
  -8  10   5     5026.07     4512.29    154.65 o 
  -6  10   5    35230.88    35447.73    541.94 o 
  -4  10   5    22594.75    23427.38    449.10 o 
  -2  10   5       30.80       59.45    114.47 o 
   0  10   5    13295.08    11623.66    271.55 o 
   2  10   5    51432.92    52278.55    836.09 o 
   4  10   5      516.39      866.38    105.32 o 
   6  10   5    38462.57    37545.82    647.46 o 
   8  10   5     2359.08     2535.86    239.20 o 
  10  10   5    45094.60    46080.18   1289.98 o 
  12  10   5     1672.64     1586.47    194.32 o 
  14  10   5     3717.02     3783.18    248.09 o 
  16  10   5     4540.43     4568.08    289.77 o 
  18  10   5       81.86     -137.11    242.56 o 
 -23  11   5     2721.30     2812.22    265.46 o 
 -21  11   5     1677.04     1943.56    200.83 o 
 -19  11   5     8222.35     8334.33    300.30 o 
 -17  11   5    18664.04    19714.21    436.44 o 
 -15  11   5    29872.32    30915.79    567.29 o 
 -13  11   5    53195.19    54375.14    878.32 o 
 -11  11   5   108522.88   109239.74   1477.63 o 
  -9  11   5    34493.30    33952.34    529.82 o 
  -7  11   5    46148.82    46767.10    683.86 o 
  -5  11   5     2582.35     3189.41    150.41 o 
  -3  11   5     6808.37     6738.26    220.37 o 
  -1  11   5    32720.43    32331.13    595.61 o 
   1  11   5    11911.77    12698.78    325.31 o 
   3  11   5    30687.29    29200.54    518.20 o 
   5  11   5    46881.84    45122.84   1026.00 o 
   7  11   5    51544.87    51182.68    957.79 o 
   9  11   5    60417.77    59000.45   1102.80 o 
  11  11   5     7514.19     7502.74    364.51 o 
  13  11   5    43249.42    44517.61   2339.04 o 
  15  11   5      124.85       96.87    251.81 o 
  17  11   5     1664.10     1674.39    447.36 o 
 -24  12   5     1523.78     1267.56    256.59 o 
 -22  12   5      139.08     -105.87    210.32 o 
 -20  12   5     3815.61     4346.27    238.82 o 
 -18  12   5     3992.39     3741.95    213.41 o 
 -16  12   5    19435.94    19657.11    436.26 o 
 -14  12   5     1533.15     1609.45    147.35 o 
 -12  12   5    38499.33    40269.03    623.41 o 
 -10  12   5     1986.62     2008.39    126.75 o 
  -8  12   5    16150.35    15853.86    345.21 o 
  -6  12   5    17215.80    16557.46    359.47 o 
  -4  12   5     2924.74     2988.81    155.04 o 
  -2  12   5      700.14      542.90    113.54 o 
   0  12   5     4703.47     5056.99    205.03 o 
   2  12   5     1719.59     2196.47    169.07 o 
   4  12   5    47583.81    46185.65    919.05 o 
   6  12   5     5117.19     4938.68    325.93 o 
   8  12   5    30103.64    30323.68    840.38 o 
  10  12   5     7538.18     7833.29    425.82 o 
  12  12   5     8082.31     7877.58    435.99 o 
  14  12   5     2326.17     1825.39    549.61 o 
  16  12   5     1858.67     2010.21    324.99 o 
  18  12   5       56.25       25.56    370.67 o 
 -23  13   5       39.90       79.91    254.59 o 
 -21  13   5      167.13       92.12    179.02 o 
 -19  13   5     9353.04     9873.37    335.64 o 
 -17  13   5     3870.19     4010.49    271.20 o 
 -15  13   5    34943.71    35210.21    784.07 o 
 -13  13   5    37311.89    39384.79    818.72 o 
 -11  13   5    26313.47    26396.55    530.10 o 
  -9  13   5    48640.88    47329.44    978.65 o 
  -7  13   5     8497.46     7803.43    311.31 o 
  -5  13   5     4176.45     3891.58    176.45 o 
  -3  13   5     1721.84     1760.30    143.78 o 
  -1  13   5      520.75      679.35    122.09 o 
   1  13   5    14485.91    15447.09    375.00 o 
   3  13   5     6350.75     6262.43    269.84 o 
   5  13   5    26758.18    25713.50    597.25 o 
   7  13   5    32103.79    31439.98    852.92 o 
   9  13   5    16978.64    17409.11    585.75 o 
  11  13   5    25214.35    25678.72    771.61 o 
  13  13   5    11139.46    10642.40    520.47 o 
  15  13   5     4676.18     5191.12    391.21 o 
  17  13   5      243.24      401.79    310.93 o 
 -22  14   5       43.79      -39.13    293.63 o 
 -20  14   5     3274.07     2977.66    273.59 o 
 -18  14   5    14101.30    13900.46    468.88 o 
 -16  14   5     2744.94     2795.40    236.39 o 
 -14  14   5    43368.82    43861.14    906.67 o 
 -12  14   5    18731.38    18719.01    495.38 o 
 -10  14   5    40077.70    40417.23    726.51 o 
  -8  14   5     6803.38     7153.82    315.77 o 
  -6  14   5    15967.06    16262.50    464.06 o 
  -4  14   5     1757.67     2050.51    157.07 o 
  -2  14   5     3144.64     3211.29    252.75 o 
   0  14   5     5182.76     5011.83    284.11 o 
   2  14   5    29437.73    27680.15    543.41 o 
   4  14   5    15316.55    14893.29    372.66 o 
   6  14   5    38399.19    36476.61    951.83 o 
   8  14   5    11391.60    10660.62    587.95 o 
  10  14   5    19193.12    18669.95    636.94 o 
  12  14   5     2425.95     2545.72    297.85 o 
  14  14   5     1576.63     1887.93    306.89 o 
  16  14   5     1326.63      580.13    297.85 o 
 -21  15   5       43.55     -194.92    287.52 o 
 -19  15   5     2274.71     1858.69    343.09 o 
 -17  15   5     5190.70     5024.13    392.45 o 
 -15  15   5    11933.60    12917.14   1188.69 o 
 -13  15   5    28030.11    28951.85    866.38 o 
 -11  15   5    62095.09    63641.60   1636.05 o 
  -9  15   5     5306.68     5475.55    282.44 o 
  -7  15   5    55309.42    55633.27   1135.61 o 
  -5  15   5     9028.86     8689.95    279.76 o 
  -3  15   5     4744.92     4750.80    208.89 o 
  -1  15   5     3589.63     3514.58    195.34 o 
   1  15   5     6645.91     6589.72    315.15 o 
   3  15   5    16886.21    17642.41    415.86 o 
   5  15   5    24062.49    23834.14    586.77 o 
   7  15   5    23716.84    23027.57    913.89 o 
   9  15   5    36913.79    35832.00    976.08 o 
  11  15   5    10360.03    10213.92    506.66 o 
  13  15   5    18082.62    18503.13    678.19 o 
  15  15   5     1533.96     1732.96    331.12 o 
 -20  16   5     1244.73     1052.30    343.09 o 
 -18  16   5     4862.37     4383.97    406.41 o 
 -16  16   5    17177.07    17767.17    875.54 o 
 -14  16   5     6852.05     6361.33    581.56 o 
 -12  16   5    48782.11    49467.39   1298.08 o 
 -10  16   5     9147.78     9225.54    434.48 o 
  -8  16   5    26141.88    26910.74    669.94 o 
  -6  16   5    10934.04    10892.24    387.75 o 
  -4  16   5     4229.30     4933.52    302.50 o 
  -2  16   5      120.56      -92.24    132.13 o 
   0  16   5     6262.72     6463.05    264.17 o 
   2  16   5    14800.83    14547.22    460.83 o 
   4  16   5    50355.53    48655.66    864.12 o 
   6  16   5     3948.67     4300.42    290.58 o 
   8  16   5    36651.83    35204.90    803.75 o 
  10  16   5     9836.86     9934.21    548.98 o 
  12  16   5     7967.67     7643.72    485.70 o 
  14  16   5     1666.36     1486.96    327.57 o 
 -19  17   5     2944.33     2450.31    388.63 o 
 -17  17   5      826.30      677.43    325.37 o 
 -15  17   5    10807.37    11375.65    567.46 o 
 -13  17   5    28736.80    27722.06    871.29 o 
 -11  17   5     7881.46     8397.16    465.39 o 
  -9  17   5    51989.38    52788.61   1118.35 o 
  -7  17   5    11351.26    11799.46    430.18 o 
  -5  17   5    21284.66    22272.19    700.40 o 
  -3  17   5      878.43      928.73    166.37 o 
  -1  17   5      452.03      719.70    164.78 o 
   1  17   5    17066.43    17036.90    435.32 o 
   3  17   5     4316.59     4489.23    279.64 o 
   5  17   5    24441.42    24080.38   1514.62 o 
   7  17   5    34460.55    34329.50   1048.29 o 
   9  17   5    11199.62    10386.18    586.63 o 
  11  17   5    12341.50    10832.55    591.94 o 
  13  17   5     7600.30     6060.60    478.76 o 
 -18  18   5     9171.03     9607.58    555.78 o 
 -16  18   5      622.83      887.30    370.67 o 
 -14  18   5    23395.81    24664.37   1425.15 o 
 -12  18   5     5022.12     4214.75    378.31 o 
 -10  18   5    28403.92    27804.76    866.38 o 
  -8  18   5     7240.38     6934.90    351.39 o 
  -6  18   5    14001.14    14694.26    531.32 o 
  -4  18   5     9687.46     9911.60    399.65 o 
  -2  18   5        8.09       41.64    155.48 o 
   0  18   5       87.97       -8.58    166.04 o 
   2  18   5    26308.76    25312.40    565.28 o 
   4  18   5      434.89      557.10    261.63 o 
   6  18   5    46928.57    44799.62   1725.52 o 
   8  18   5     6843.20     6586.94    677.43 o 
  10  18   5    20655.98    19786.13   1220.65 o 
  12  18   5     2711.45     2717.58    517.66 o 
 -17  19   5     3137.97     3718.68    402.11 o 
 -15  19   5     6345.06     5919.56    455.81 o 
 -13  19   5     4741.19     4449.26    405.51 o 
 -11  19   5    19520.97    20057.05    753.66 o 
  -9  19   5     2839.52     3037.50    338.11 o 
  -7  19   5    14228.13    14182.68    487.65 o 
  -5  19   5     1132.55     1390.67    249.46 o 
  -3  19   5     3807.71     4205.64    297.22 o 
  -1  19   5     6987.36     6765.00    290.14 o 
   1  19   5      184.62      171.52    177.11 o 
   3  19   5    13058.80    13282.92    604.74 o 
   5  19   5     5152.64     5602.02    613.52 o 
   7  19   5     4313.19     4366.92    420.19 o 
   9  19   5     9167.09     8667.59    545.40 o 
  11  19   5     2306.48     2035.22    619.91 o 
 -16  20   5    12125.94    13346.89    958.62 o 
 -14  20   5     1664.89     1887.82    356.23 o 
 -12  20   5    20576.13    21652.38    804.23 o 
 -10  20   5     6222.94     5980.11    433.54 o 
  -8  20   5    10085.50     9771.27    427.88 o 
  -6  20   5     5752.60     6106.06    375.74 o 
  -4  20   5     1726.79     2109.18    265.46 o 
  -2  20   5      844.47     1022.20    190.12 o 
   0  20   5     6806.63     6751.25    381.89 o 
   2  20   5      431.88      267.53    187.47 o 
   4  20   5    36450.18    34846.67   1062.35 o 
   6  20   5     1318.75      741.71    466.53 o 
   8  20   5    20977.45    20359.13    803.77 o 
  10  20   5     4220.95     3051.13    410.56 o 
 -15  21   5     1979.45     2025.51    411.15 o 
 -13  21   5     5297.02     5713.67    709.38 o 
 -11  21   5     3429.69     3733.27    453.75 o 
  -9  21   5     5575.97     6492.09    485.70 o 
  -7  21   5       91.01      300.50    248.58 o 
  -5  21   5     3103.23     3329.46    302.38 o 
  -3  21   5     4810.59     5348.67    331.57 o 
  -1  21   5      458.10      510.76    210.17 o 
   1  21   5     3705.20     3826.81    268.90 o 
   3  21   5      117.73       79.89    285.42 o 
   5  21   5     3421.98     3574.85    392.45 o 
   7  21   5     4204.90     4028.90    438.27 o 
   9  21   5      822.97      878.69    338.83 o 
 -14  22   5    10534.78    11153.78    639.98 o 
 -12  22   5     9571.51    10554.71    612.79 o 
 -10  22   5    14676.08    14449.51    674.96 o 
  -8  22   5     4624.16     4961.14    441.76 o 
  -6  22   5     3317.49     3302.16    462.00 o 
  -4  22   5     1121.96     1184.23    263.13 o 
  -2  22   5     1613.22     1581.43    266.16 o 
   0  22   5      314.53      337.71    211.10 o 
   2  22   5    11565.84    10224.33    463.72 o 
   4  22   5     3231.01     2981.99    365.95 o 
   6  22   5    16245.52    15623.93    731.91 o 
   8  22   5     6505.86     5609.00    496.84 o 
 -11  23   5     2712.66     3179.72    424.50 o 
  -9  23   5     1053.30     1219.37    356.13 o 
  -7  23   5     4519.28     4682.35    424.50 o 
  -5  23   5      141.25        5.36    247.03 o 
  -3  23   5     1728.97     1999.34    287.61 o 
  -1  23   5      599.61     1061.37    275.05 o 
   1  23   5       82.96      415.45    251.28 o 
   3  23   5      965.70     1158.54    352.13 o 
   5  23   5     1884.89     1945.42    397.36 o 
  -8  24   5     7315.00     8412.11    545.40 o 
  -6  24   5     2236.47     2485.35    391.21 o 
  -4  24   5     1036.54     1065.06    287.04 o 
  -2  24   5      113.75     -202.01    253.14 o 
   0  24   5     2827.18     3039.34    401.51 o 
   2  24   5     4430.27     3714.93    429.23 o 
 -26   0   6    47211.86    48161.19   1699.96 o 
 -24   0   6    47870.83    49976.18   1712.74 o 
 -22   0   6    49612.21    51190.44   1699.96 o 
 -20   0   6    11970.36    11925.26    639.08 o 
 -18   0   6    65137.29    64001.89   1795.82 o 
 -16   0   6      570.39     1269.84    440.97 o 
 -14   0   6     1037.33     1986.05    524.05 o 
 -12   0   6   149961.73   152746.44   2574.86 o 
 -10   0   6    38289.78    35239.67    906.64 o 
  -8   0   6   298776.88   307980.44   6308.54 o 
  -6   0   6   474870.97   491845.06  10934.70 o 
  -4   0   6   240356.45   237546.66   7553.94 o 
  -2   0   6   465728.47   451651.78  14098.14 o 
   0   0   6    10281.92    10647.10    575.17 o 
   2   0   6   211267.44   208864.67   6633.67 o 
   4   0   6    27256.41    27311.00    700.63 o 
   6   0   6     1509.67     1787.16    183.80 o 
   8   0   6   255793.77   264981.53   5477.42 o 
  10   0   6    70906.99    75108.71   1710.09 o 
  12   0   6    97523.30   106713.85   3157.06 o 
  14   0   6   110925.50   120236.82   3553.29 o 
  16   0   6    38088.38    40607.25   1533.80 o 
  18   0   6    28667.76    30126.31   1303.73 o 
  20   0   6     1209.11     1342.07    472.92 o 
 -27   1   6      929.69      994.02    389.84 o 
 -25   1   6      866.86     1349.70    275.55 o 
 -23   1   6       22.74      -27.91    217.99 o 
 -21   1   6      137.53       76.99    262.02 o 
 -19   1   6       54.28     -127.82    249.24 o 
 -17   1   6     1226.24     1273.21    150.30 o 
 -15   1   6     1240.38      952.86    131.01 o 
 -13   1   6    18801.81    18615.97    421.20 o 
 -11   1   6    46336.63    49301.70   1047.89 o 
  -9   1   6   141150.16   144658.42   1909.44 o 
  -7   1   6    16720.96    15688.32    406.10 o 
  -5   1   6    11823.05    10693.38    424.50 o 
  -3   1   6    13738.57    14641.71    811.63 o 
  -1   1   6    17343.53    16625.08    528.66 o 
   1   1   6    12128.78    12755.08    442.58 o 
   3   1   6     5987.01     5976.56    197.35 o 
   5   1   6       48.54      305.59    187.84 o 
   7   1   6    20647.98    20742.21    426.90 o 
   9   1   6    14513.67    15210.39    546.08 o 
  11   1   6      462.81      765.11    189.38 o 
  13   1   6     1998.77     1961.86    300.37 o 
  15   1   6     3192.88     3963.30    722.16 o 
  17   1   6     4197.87     4565.85    384.03 o 
  19   1   6      245.45      379.91    293.63 o 
 -26   2   6    34536.73    34786.93   1105.61 o 
 -24   2   6    58511.68    60253.21   1405.38 o 
 -22   2   6    42044.79    43738.79   1066.48 o 
 -20   2   6    12926.98    14351.25    497.09 o 
 -18   2   6     1348.82     1524.03    268.38 o 
 -16   2   6    27971.66    27197.96    634.64 o 
 -14   2   6    61013.54    63118.82    898.07 o 
 -12   2   6    23753.50    25750.43    396.07 o 
 -10   2   6   126260.06   121976.11   2148.49 o 
  -8   2   6   211690.08   219484.33   2851.18 o 
  -6   2   6   242155.56   245812.00   3573.90 o 
  -4   2   6   200919.02   198667.97   4496.39 o 
  -2   2   6    67967.13    70606.55   1712.68 o 
   0   2   6   222394.64   205957.78   4631.96 o 
   2   2   6    50789.33    55178.30   1917.24 o 
   4   2   6    20884.25    21694.56    420.68 o 
   6   2   6    78068.82    80019.00   1250.10 o 
   8   2   6    49012.69    52939.93    882.48 o 
  10   2   6    89297.22    98411.61   1536.92 o 
  12   2   6    54471.14    57864.95   1271.93 o 
  14   2   6    95801.45    97066.26   2869.48 o 
  16   2   6    63008.57    64512.06   1513.68 o 
  18   2   6     9981.40     9318.62    496.10 o 
  20   2   6    13382.02    14093.37    645.79 o 
 -27   3   6       88.90      125.43    265.59 o 
 -25   3   6      819.04      387.79    252.58 o 
 -23   3   6      118.31       57.52    249.24 o 
 -21   3   6      523.50      862.76    216.91 o 
 -19   3   6       10.96     -101.38    139.82 o 
 -17   3   6        2.58      -75.78    125.86 o 
 -15   3   6     3417.34     3576.41    149.52 o 
 -13   3   6     4868.09     4871.96    206.85 o 
 -11   3   6    15220.68    13266.38    264.43 o 
  -9   3   6    16025.35    16576.46    300.97 o 
  -7   3   6     2921.20     2817.34    114.57 o 
  -5   3   6    22609.91    22339.87    811.63 o 
  -3   3   6     1732.94      857.85    156.43 o 
  -1   3   6    21008.68    21030.29    628.09 o 
   1   3   6        9.16      -30.48    116.45 o 
   3   3   6      708.70      828.01    118.43 o 
   5   3   6     8893.01     9275.01    256.49 o 
   7   3   6     6107.30     6757.75    231.48 o 
   9   3   6     2414.08     2440.10    160.93 o 
  11   3   6     2300.05     2125.08    186.85 o 
  13   3   6      543.49     1071.81    364.28 o 
  15   3   6    14331.22    14492.93    582.48 o 
  17   3   6       87.99        0.00    253.06 o 
  19   3   6     1754.21     1548.01    311.71 o 
 -26   4   6    34539.88    36315.82   1003.22 o 
 -24   4   6    39708.91    41554.39   1057.33 o 
 -22   4   6    61086.58    60965.43   2326.26 o 
 -20   4   6      896.65      867.77    180.08 o 
 -18   4   6    16353.63    17171.69    449.85 o 
 -16   4   6     3103.58     2967.28    244.32 o 
 -14   4   6    15575.29    16338.53    318.76 o 
 -12   4   6    94197.77    97682.80   1327.85 o 
 -10   4   6    53688.05    54458.01    840.58 o 
  -8   4   6   147419.16   150139.75   1976.20 o 
  -6   4   6   213141.94   216802.03   2903.29 o 
  -4   4   6    50346.03    52639.46   1808.60 o 
  -2   4   6   181526.94   179429.59   4080.64 o 
   0   4   6      806.52     1117.76    167.02 o 
   2   4   6     5687.48     5689.15    805.24 o 
   4   4   6     1439.42      961.60    102.99 o 
   6   4   6     2247.10     2375.48    139.98 o 
   8   4   6    95051.66   103230.02   1590.35 o 
  10   4   6    34762.17    37575.33    779.60 o 
  12   4   6    37083.33    39854.52    843.22 o 
  14   4   6    96385.98   102847.62   2824.74 o 
  16   4   6    26150.17    27239.92    826.94 o 
  18   4   6    21047.06    22578.67   1028.92 o 
 -25   5   6     2159.81     2312.89    315.94 o 
 -23   5   6     7749.81     8333.11    433.54 o 
 -21   5   6       59.67      221.55    203.20 o 
 -19   5   6     5627.01     5506.73    382.10 o 
 -17   5   6      334.55      135.75    113.65 o 
 -15   5   6     2709.23     2191.54    133.61 o 
 -13   5   6     2256.66     1968.58    120.23 o 
 -11   5   6     9352.05     9026.90    337.13 o 
  -9   5   6    31952.45    33689.93    701.96 o 
  -7   5   6    18503.96    17035.88    305.69 o 
  -5   5   6     7174.88     7448.60    257.36 o 
  -3   5   6    33769.54    32125.84    890.21 o 
  -1   5   6     1578.95     1438.22    180.76 o 
   1   5   6       98.42       19.17    144.61 o 
   3   5   6     4759.65     4676.24    271.57 o 
   5   5   6     8230.92     7767.46    233.24 o 
   7   5   6     1877.08     2273.90    149.33 o 
   9   5   6     8152.13     8623.43    493.09 o 
  11   5   6     2777.40     2860.60    211.46 o 
  13   5   6    11464.15    11205.08    390.56 o 
  15   5   6       66.38     -162.97    230.07 o 
  17   5   6     3283.81     2780.14    334.41 o 
  19   5   6      103.59       19.83    260.24 o 
 -26   6   6    29111.31    28150.21    840.39 o 
 -24   6   6    43889.73    44202.32   1102.52 o 
 -22   6   6    26704.60    27429.98    777.27 o 
 -20   6   6    22545.98    23873.87    580.15 o 
 -18   6   6      471.91      426.73    134.35 o 
 -16   6   6    13092.68    13576.54    324.89 o 
 -14   6   6    17672.81    17574.67    339.92 o 
 -12   6   6    42362.86    44690.39    716.35 o 
 -10   6   6    72644.94    72176.17   1634.60 o 
  -8   6   6   157742.25   161886.06   2130.28 o 
  -6   6   6   206582.48   217887.88   3225.64 o 
  -4   6   6   180490.55   182620.19   3256.87 o 
  -2   6   6    84284.15    87000.15   2218.36 o 
   0   6   6    35586.18    33694.10    917.05 o 
   2   6   6      468.05      457.94    114.49 o 
   4   6   6       99.62       60.51     95.93 o 
   6   6   6    29051.04    29239.64    540.91 o 
   8   6   6    48160.25    50313.17    848.14 o 
  10   6   6    45571.65    46490.80   1245.17 o 
  12   6   6    53416.50    53352.43   1053.51 o 
  14   6   6    68939.95    68341.62   1554.22 o 
  16   6   6    49975.07    52688.26   1291.58 o 
  18   6   6     8492.41     8482.16    478.76 o 
 -25   7   6     9610.03     9807.36    503.95 o 
 -23   7   6     4601.16     4520.62    347.17 o 
 -21   7   6     5505.85     5171.58    332.57 o 
 -19   7   6      291.43      257.25    139.40 o 
 -17   7   6       12.51     -117.95    123.61 o 
 -15   7   6      472.18      315.19    121.76 o 
 -13   7   6     9311.22     8472.42    225.78 o 
 -11   7   6     5912.14     5570.25    259.21 o 
  -9   7   6    27922.49    26504.43    438.68 o 
  -7   7   6    53715.19    57963.02    944.91 o 
  -5   7   6    57246.61    56543.54   1107.49 o 
  -3   7   6     7334.99     6484.93    257.52 o 
  -1   7   6     5814.86     5297.19    408.40 o 
   1   7   6       79.09       19.17    153.65 o 
   3   7   6     3998.17     4487.90    302.56 o 
   5   7   6     3015.33     3479.60    193.71 o 
   7   7   6    23560.26    24944.67    579.63 o 
   9   7   6      380.02      326.30    144.23 o 
  11   7   6    13716.19    13414.27    411.78 o 
  13   7   6     4617.31     5174.95    282.02 o 
  15   7   6    15861.56    16928.89    996.97 o 
  17   7   6      123.81      415.74    256.51 o 
  19   7   6     1763.77     1937.49    329.79 o 
 -24   8   6    26027.20    27276.50   1233.43 o 
 -22   8   6    41310.46    40333.89   1016.74 o 
 -20   8   6     3029.30     2995.03    197.25 o 
 -18   8   6    47583.47    46974.74    801.59 o 
 -16   8   6       69.40       33.16    122.80 o 
 -14   8   6     3910.27     3955.72    164.05 o 
 -12   8   6    51811.76    52373.43    771.75 o 
 -10   8   6    49975.78    49569.24    732.57 o 
  -8   8   6   137758.45   139584.39   1856.24 o 
  -6   8   6   234059.75   234111.94   3064.89 o 
  -4   8   6   141152.84   141391.12   2556.75 o 
  -2   8   6   168743.69   168733.34   3859.09 o 
   0   8   6    13116.68    11606.01    581.56 o 
   2   8   6    41218.08    37934.57    770.93 o 
   4   8   6     2300.73     2258.01    202.94 o 
   6   8   6     9858.43    10378.60    284.69 o 
   8   8   6    92432.72    95243.05   1681.29 o 
  10   8   6    46827.47    47157.04    941.09 o 
  12   8   6    59330.83    61002.60   1453.08 o 
  14   8   6    71384.90    73654.17   1423.48 o 
  16   8   6    22385.71    24331.45    869.15 o 
  18   8   6    19463.51    20271.75    718.14 o 
 -25   9   6     2215.69     2152.29    324.99 o 
 -23   9   6     6476.02     6179.11    397.36 o 
 -21   9   6     1393.37     1178.61    180.84 o 
 -19   9   6     5431.32     5034.14    232.77 o 
 -17   9   6      756.54      766.90    144.87 o 
 -15   9   6      585.53      599.82    130.48 o 
 -13   9   6      116.66       61.61    133.98 o 
 -11   9   6    22455.50    22108.74    530.79 o 
  -9   9   6     4414.76     5217.94    181.80 o 
  -7   9   6    22354.31    23917.39    611.50 o 
  -5   9   6     6727.93     7746.64    232.00 o 
  -3   9   6    50117.84    50052.89   1007.94 o 
  -1   9   6     2133.13     2313.73    229.27 o 
   1   9   6     9234.69     9387.40    293.57 o 
   3   9   6      941.22     1161.95    118.82 o 
   5   9   6     1871.28     1736.63    140.30 o 
   7   9   6      568.21      793.02    154.00 o 
   9   9   6    28694.73    29215.55   1035.59 o 
  11   9   6     2686.96     2456.09    214.01 o 
  13   9   6     9822.20    10669.77    404.87 o 
  15   9   6     5333.71     5676.51    322.42 o 
  17   9   6     8398.89     9413.95    500.08 o 
 -24  10   6    26332.02    28007.18    830.17 o 
 -22  10   6    23965.13    23735.13    624.75 o 
 -20  10   6    15074.01    14385.68    392.58 o 
 -18  10   6      414.17      306.35    150.51 o 
 -16  10   6     8830.13     8872.62    289.76 o 
 -14  10   6     9892.76     9901.45    283.92 o 
 -12  10   6    20234.02    21018.37    387.48 o 
 -10  10   6    65568.28    65438.49    934.72 o 
  -8  10   6    82036.60    85382.04   1344.55 o 
  -6  10   6   122434.39   126641.50   1958.74 o 
  -4  10   6   139627.67   141513.06   2178.25 o 
  -2  10   6    28471.45    28736.56    653.13 o 
   0  10   6    47208.59    46380.54   1214.98 o 
   2  10   6    12117.05    11832.68    335.83 o 
   4  10   6     7974.35     8259.30    256.44 o 
   6  10   6    39793.54    38866.39    682.44 o 
   8  10   6    17800.63    17500.97    455.91 o 
  10  10   6    42075.12    41378.61   1267.28 o 
  12  10   6    39918.85    39755.79    848.92 o 
  14  10   6    49166.49    51384.11   1055.04 o 
  16  10   6    22011.68    22997.52    739.63 o 
  18  10   6     6494.25     7937.39    677.43 o 
 -23  11   6     4266.29     4177.03    443.47 o 
 -21  11   6     2563.02     2565.21    217.34 o 
 -19  11   6     2150.11     2101.80    188.35 o 
 -17  11   6      258.83        9.34    143.48 o 
 -15  11   6     1495.53     1720.88    160.50 o 
 -13  11   6    10447.89    10044.20    259.44 o 
 -11  11   6     1301.52     1359.48    130.83 o 
  -9  11   6    47217.96    47694.54    812.40 o 
  -7  11   6     4822.42     5183.07    202.12 o 
  -5  11   6    63501.25    65946.91   1081.06 o 
  -3  11   6     4892.88     5155.69    205.76 o 
  -1  11   6    23891.70    23998.65    744.61 o 
   1  11   6     2942.79     2713.49    166.79 o 
   3  11   6      199.03      317.35     96.97 o 
   5  11   6      564.42      757.98    166.49 o 
   7  11   6    17010.15    16683.66    574.12 o 
   9  11   6      377.66      695.12    232.91 o 
  11  11   6    22638.45    22918.01    740.68 o 
  13  11   6     6048.02     6177.22    406.41 o 
  15  11   6    16456.04    16560.39    798.85 o 
  17  11   6     1482.42     1163.13    447.36 o 
 -24  12   6    12815.12    12785.82    881.93 o 
 -22  12   6    21059.86    20850.48    507.38 o 
 -20  12   6     2138.29     1915.62    204.38 o 
 -18  12   6     3024.27     3323.71    211.10 o 
 -16  12   6      179.33      256.22    138.75 o 
 -14  12   6     5556.27     5733.97    231.06 o 
 -12  12   6    45542.30    45948.91    704.09 o 
 -10  12   6    32821.80    32921.82    536.08 o 
  -8  12   6    42712.39    42846.85    910.15 o 
  -6  12   6    78698.54    81969.02   1575.27 o 
  -4  12   6    29756.62    29124.27    559.97 o 
  -2  12   6    54817.46    55271.74    944.94 o 
   0  12   6     4648.99     4731.35    318.47 o 
   2  12   6    14416.82    14522.57    419.37 o 
   4  12   6     9667.41     9009.85    340.22 o 
   6  12   6     1560.53     1711.20    242.56 o 
   8  12   6    35574.92    35678.98    968.09 o 
  10  12   6     9285.25     9543.72    484.05 o 
  12  12   6    20608.36    20665.03   1744.69 o 
  14  12   6    26095.81    29249.93    922.40 o 
  16  12   6    10741.46    12329.99    602.31 o 
 -23  13   6     6840.83     7196.18    318.62 o 
 -21  13   6     3684.40     3940.65    245.76 o 
 -19  13   6     3456.46     3828.05    233.87 o 
 -17  13   6      184.72       85.33    162.35 o 
 -15  13   6     3392.58     3501.35    244.86 o 
 -13  13   6     5092.70     5019.80    268.37 o 
 -11  13   6    37360.04    35896.38    671.18 o 
  -9  13   6     5028.53     5014.79    306.26 o 
  -7  13   6    43930.92    43199.61    923.01 o 
  -5  13   6    13984.63    13972.58    351.09 o 
  -3  13   6    29274.48    30541.94    589.34 o 
  -1  13   6     1375.72     1575.74    152.81 o 
   1  13   6     7101.17     7462.48    411.15 o 
   3  13   6      201.46      131.06    144.23 o 
   5  13   6     4474.98     4535.77    300.96 o 
   7  13   6     6791.69     7095.19    447.36 o 
   9  13   6    15826.67    17122.58    631.38 o 
  11  13   6     8437.54     9189.96    498.62 o 
  13  13   6    12199.51    11489.03   1156.74 o 
  15  13   6     6501.70     6419.46    447.58 o 
 -22  14   6    14550.59    14318.82    528.23 o 
 -20  14   6     2978.85     3413.45    287.38 o 
 -18  14   6      457.19      627.74    222.60 o 
 -16  14   6      151.92       68.47    224.87 o 
 -14  14   6     1113.08     1028.87    299.77 o 
 -12  14   6    11361.52    10853.02    575.75 o 
 -10  14   6    21835.00    20835.44    552.24 o 
  -8  14   6    34434.21    34277.71    779.54 o 
  -6  14   6    47650.46    47847.39   1176.29 o 
  -4  14   6    41410.94    42572.52    769.05 o 
  -2  14   6    16498.94    16278.44    402.79 o 
   0  14   6     7421.16     8231.95    409.59 o 
   2  14   6      281.04      303.96    151.80 o 
   4  14   6       17.50       66.88    153.74 o 
   6  14   6     6675.59     6512.49    715.77 o 
   8  14   6     7540.20     6262.03    479.31 o 
  10  14   6    11477.26    11177.13    536.65 o 
  12  14   6    17795.51    18214.82    684.04 o 
  14  14   6    22684.56    23845.66    835.30 o 
 -21  15   6     3072.14     3329.72    511.27 o 
 -19  15   6     4417.11     4427.76    406.71 o 
 -17  15   6       37.25        6.05    254.62 o 
 -15  15   6     1695.67     1850.72    227.00 o 
 -13  15   6    10249.33     9910.64    378.61 o 
 -11  15   6     4862.42     5307.49    290.20 o 
  -9  15   6    48493.71    47126.42   1174.81 o 
  -7  15   6    36075.26    35655.45    810.41 o 
  -5  15   6    29272.41    28816.25    694.56 o 
  -3  15   6    26618.45    25765.57    539.88 o 
  -1  15   6     6623.77     7014.98    463.06 o 
   1  15   6      802.84      884.11    164.19 o 
   3  15   6      452.78      482.64    156.14 o 
   5  15   6     2748.55     2800.04    279.46 o 
   7  15   6    13216.05    12935.25    519.00 o 
   9  15   6     7502.02     7904.41    446.76 o 
  11  15   6    12702.49    13520.70    586.51 o 
  13  15   6    12642.62    11879.31    598.29 o 
  15  15   6    11412.20    12285.24    629.57 o 
 -20  16   6     7186.88     7797.79    492.09 o 
 -18  16   6      695.51      796.33    296.61 o 
 -16  16   6     3333.51     3407.08    370.56 o 
 -14  16   6      858.95     1037.55    293.98 o 
 -12  16   6     9068.77     8888.16    465.39 o 
 -10  16   6    18993.84    19231.03    557.34 o 
  -8  16   6    20481.25    20773.82    573.73 o 
  -6  16   6    32131.83    33451.30    783.93 o 
  -4  16   6    37291.49    37905.92    859.03 o 
  -2  16   6    14288.67    15181.69    407.70 o 
   0  16   6    24098.48    23675.87    513.39 o 
   2  16   6     1221.68     1460.78    170.75 o 
   4  16   6     1736.65     1891.07    221.34 o 
   6  16   6     9948.44     9320.55    386.96 o 
   8  16   6    10491.67     9647.41    500.59 o 
  10  16   6    11137.80    12222.13    939.45 o 
  12  16   6    18424.03    19468.51    738.72 o 
  14  16   6    15301.91    16355.80    709.72 o 
 -19  17   6     3068.18     2780.09    378.31 o 
 -17  17   6      210.93      393.64    311.71 o 
 -15  17   6       46.36      -69.11    287.59 o 
 -13  17   6     4404.37     4404.24    365.95 o 
 -11  17   6    11808.83    11543.52    555.34 o 
  -9  17   6    19988.43    20690.78    588.54 o 
  -7  17   6    13182.46    12774.79    552.93 o 
  -5  17   6    34672.79    32532.01    987.50 o 
  -3  17   6    13462.07    13853.77    469.79 o 
  -1  17   6    14294.08    14676.52    424.32 o 
   1  17   6     5182.74     5220.63    330.04 o 
   3  17   6      466.03      437.73    203.82 o 
   5  17   6     2130.42     1736.53    334.04 o 
   7  17   6     9825.68     8971.42   1080.05 o 
   9  17   6     6105.04     5173.88    437.71 o 
  11  17   6    17297.60    16688.47   1655.22 o 
  13  17   6     8344.44     8953.33    516.80 o 
 -18  18   6     1375.65     1533.07    374.99 o 
 -16  18   6        9.04       19.17    307.29 o 
 -14  18   6       54.33     -395.64    263.76 o 
 -12  18   6     7440.09     7280.74    454.74 o 
 -10  18   6    12402.54    12320.69    792.46 o 
  -8  18   6    12760.46    12666.24    456.67 o 
  -6  18   6    22656.89    23265.51    639.54 o 
  -4  18   6    15526.32    15584.86    511.93 o 
  -2  18   6    16252.06    16638.25    471.43 o 
   0  18   6      197.01      252.77    181.88 o 
   2  18   6     7957.52     8443.84    393.50 o 
   4  18   6     4280.80     5012.85    415.45 o 
   6  18   6     1459.28     1221.26    329.79 o 
   8  18   6     7795.09     7574.31    505.88 o 
  10  18   6     6474.59     6726.92    575.17 o 
  12  18   6    10025.00    10033.27    612.79 o 
 -17  19   6       38.67     -339.36    447.36 o 
 -15  19   6      123.40      217.29    320.75 o 
 -13  19   6      947.83     1192.02    329.79 o 
 -11  19   6     7811.18     8027.52    933.06 o 
  -9  19   6     9655.46     9910.53    431.36 o 
  -7  19   6    14157.39    13586.87    695.93 o 
  -5  19   6    14206.04    14367.46    499.65 o 
  -3  19   6    14862.69    13998.86    506.83 o 
  -1  19   6     6007.03     6516.34    424.32 o 
   1  19   6     7774.10     7415.36    360.24 o 
   3  19   6       47.79      -27.19    282.02 o 
   5  19   6      618.71      691.83    300.37 o 
   7  19   6     3038.35     2693.75    392.45 o 
   9  19   6     6159.63     5577.95    496.84 o 
  11  19   6     8374.62     7156.76    645.47 o 
 -16  20   6       74.09       31.34    327.57 o 
 -14  20   6     3254.30     3498.55    401.51 o 
 -12  20   6     2885.22     2996.11    370.23 o 
 -10  20   6     5591.41     5271.82    411.15 o 
  -8  20   6     5932.52     5475.89    340.39 o 
  -6  20   6     6497.26     6503.54    364.00 o 
  -4  20   6     3720.04     3868.47    305.87 o 
  -2  20   6     4356.50     4312.32    314.57 o 
   0  20   6      265.63       72.54    188.12 o 
   2  20   6      699.77      939.23    283.73 o 
   4  20   6     1153.71     1225.56    351.09 o 
   6  20   6     2555.67     2130.77    370.23 o 
   8  20   6     2909.55     2455.04    415.75 o 
  10  20   6     2239.66     1790.27    517.66 o 
 -15  21   6      535.41      666.10    354.86 o 
 -13  21   6     8853.55     8447.18    645.47 o 
 -11  21   6     3163.74     3419.47    411.15 o 
  -9  21   6     8651.45     8291.15    575.17 o 
  -7  21   6    16447.67    16050.57    561.14 o 
  -5  21   6     9881.67    10247.19    466.64 o 
  -3  21   6     9324.37     9644.44    445.79 o 
  -1  21   6     3354.17     3429.02    311.31 o 
   1  21   6     1223.04     1031.18    390.67 o 
   3  21   6       17.75       -1.83    440.97 o 
   5  21   6      333.88     -127.11    323.86 o 
   7  21   6     5015.06     4246.21    677.43 o 
 -12  22   6     2780.35     2345.07    415.75 o 
 -10  22   6     1675.80     1668.66    352.48 o 
  -8  22   6     2064.77     2191.77    388.32 o 
  -6  22   6     2623.45     2797.00    314.80 o 
  -4  22   6     3804.86     4272.86    341.86 o 
  -2  22   6      261.62      371.92    252.03 o 
   0  22   6     2400.88     2808.04    321.52 o 
   2  22   6      544.34      434.05    338.71 o 
   4  22   6      451.18      205.77    313.19 o 
   6  22   6      157.86      -33.97    343.09 o 
 -11  23   6     7507.39     7744.71    523.27 o 
  -9  23   6    11688.39    12558.89    650.73 o 
  -7  23   6     9428.14    10336.88    587.81 o 
  -5  23   6    12882.14    13561.69    557.43 o 
  -3  23   6     7958.69     8201.80    519.12 o 
  -1  23   6     3229.64     3462.82    345.78 o 
   1  23   6      785.13      677.43    524.05 o 
   3  23   6       18.04     -223.68    316.33 o 
  -6  24   6     2207.23     2342.42    325.52 o 
  -4  24   6     1144.40     1777.89    310.60 o 
  -2  24   6     2591.07     2792.71    333.52 o 
   0  24   6     1401.62     1325.76    393.07 o 
 -27   1   7     6117.40     5961.59    575.17 o 
 -25   1   7    27961.62    28579.93    984.19 o 
 -23   1   7    49862.63    50971.14   1229.07 o 
 -21   1   7    87835.19    87420.22   1870.86 o 
 -19   1   7    45193.76    43697.59    897.40 o 
 -17   1   7    80849.20    78968.75   1627.18 o 
 -15   1   7    52582.45    54496.00    929.24 o 
 -13   1   7    53556.86    54388.05    797.17 o 
 -11   1   7     3766.04     3400.46    137.92 o 
  -9   1   7      387.56      655.03    136.81 o 
  -7   1   7    66174.00    65758.99   1253.90 o 
  -5   1   7   170872.03   173618.56   3981.22 o 
  -3   1   7   288592.59   291494.09   6525.42 o 
  -1   1   7   293258.56   293782.03   6570.59 o 
   1   1   7   136995.66   127891.95   2964.42 o 
   3   1   7   113857.18   113391.02   2042.25 o 
   5   1   7    27002.25    27959.39    534.49 o 
   7   1   7     8876.77     8199.14    269.19 o 
   9   1   7      236.13      184.42    133.75 o 
  11   1   7     3501.89     3620.55    319.54 o 
  13   1   7    41715.60    45348.66   1147.72 o 
  15   1   7    42241.35    45338.89   1174.94 o 
  17   1   7    50759.63    55296.10   1409.84 o 
 -26   2   7       12.28     -127.82    280.18 o 
 -24   2   7      161.01      -33.18    364.28 o 
 -22   2   7     1224.43     1120.52    253.06 o 
 -20   2   7     3809.63     3544.82    383.45 o 
 -18   2   7      136.12       62.12    141.94 o 
 -16   2   7       25.60       54.62    131.10 o 
 -14   2   7      348.71      225.91     94.62 o 
 -12   2   7     3346.32     3483.00    166.80 o 
 -10   2   7     2207.11     2333.77    123.67 o 
  -8   2   7      716.67      560.91    102.97 o 
  -6   2   7     1477.62     1653.07    313.15 o 
  -4   2   7     3686.28     4109.38    289.22 o 
  -2   2   7    13665.63    14430.26    528.66 o 
   0   2   7     3507.93     3074.37    248.42 o 
   2   2   7     4591.39     4900.98    293.63 o 
   4   2   7     1303.59     1274.59    125.38 o 
   6   2   7     2436.70     2629.40    162.06 o 
   8   2   7        3.35       36.04    116.26 o 
  10   2   7     7268.45     7391.19    322.61 o 
  12   2   7      314.15      230.07    225.95 o 
  14   2   7     1375.11     1240.77    279.74 o 
  16   2   7       33.66     -170.14    274.66 o 
  18   2   7      205.05      258.34    715.77 o 
 -25   3   7    22886.73    22258.35    718.48 o 
 -23   3   7    47853.80    46833.72   1152.10 o 
 -21   3   7    79454.66    77695.64   1690.10 o 
 -19   3   7    49152.01    48173.80    878.16 o 
 -17   3   7    62105.54    63733.00   1267.43 o 
 -15   3   7    47608.51    48115.65    724.94 o 
 -13   3   7     9857.90     9986.66    230.10 o 
 -11   3   7      997.18     1371.82    128.68 o 
  -9   3   7     2265.67     2305.65    240.50 o 
  -7   3   7    60525.48    61284.06   1181.00 o 
  -5   3   7   189692.16   189494.64   4338.20 o 
  -3   3   7   229330.42   224005.03   5070.28 o 
  -1   3   7   188795.33   183850.38   4189.10 o 
   1   3   7    84881.66    79560.41   1920.43 o 
   3   3   7    65548.67    65067.07   1233.63 o 
   5   3   7    20114.71    19020.16    499.85 o 
   7   3   7     2524.55     2753.09    177.11 o 
   9   3   7     7405.65     8341.90    333.52 o 
  11   3   7     2155.01     2315.92    218.33 o 
  13   3   7    30764.93    32958.78    908.01 o 
  15   3   7    37377.56    40892.35   1131.17 o 
  17   3   7    37043.81    39641.71   1107.12 o 
 -26   4   7     1520.15     1592.55    311.71 o 
 -24   4   7     2410.36     2493.24    556.00 o 
 -22   4   7      323.26      514.40    239.38 o 
 -20   4   7     4553.44     4481.16    255.94 o 
 -18   4   7     5631.49     5447.94    258.72 o 
 -16   4   7       54.63      143.35    108.90 o 
 -14   4   7      843.19      645.56    105.88 o 
 -12   4   7      810.78      808.29    102.80 o 
 -10   4   7      136.84      115.94     97.31 o 
  -8   4   7     1554.24     2148.16    124.24 o 
  -6   4   7      464.04      122.43    171.01 o 
  -4   4   7     4114.01     5070.34    320.75 o 
  -2   4   7     7433.05     7617.08    379.27 o 
   0   4   7     5350.35     5982.88    543.22 o 
   2   4   7     1731.16     1550.44    202.00 o 
   4   4   7     6590.34     6823.85    230.28 o 
   6   4   7      246.32      164.21    116.04 o 
   8   4   7       38.87      -74.77    117.86 o 
  10   4   7       14.82       70.83    168.82 o 
  12   4   7      186.65       35.37    214.60 o 
  14   4   7     2860.10     2950.11    332.94 o 
  16   4   7     2301.29     2279.78    324.99 o 
  18   4   7     1442.79     1927.64    354.86 o 
 -25   5   7    22596.31    24365.25    777.11 o 
 -23   5   7    46423.49    45982.32   1138.79 o 
 -21   5   7    71010.52    72856.66   1452.42 o 
 -19   5   7    33232.45    33416.06    726.29 o 
 -17   5   7    52083.66    53764.61   1167.72 o 
 -15   5   7    42203.41    42837.57   1135.64 o 
 -13   5   7     1999.46     2253.27    147.36 o 
 -11   5   7     1761.64     1882.43    121.26 o 
  -9   5   7     3805.99     3725.38    148.06 o 
  -7   5   7    59040.52    64271.40    947.53 o 
  -5   5   7   128907.27   122493.44   4850.63 o 
  -3   5   7   143364.77   144330.19   4729.20 o 
  -1   5   7   142903.67   142377.02   3303.30 o 
   1   5   7    67273.55    64635.48   1604.07 o 
   3   5   7    61585.18    63774.80   1026.69 o 
   5   5   7    31276.52    30971.96    577.35 o 
   7   5   7      410.59      419.98    126.27 o 
   9   5   7       18.53      100.00    155.73 o 
  11   5   7     3917.02     4650.34    265.02 o 
  13   5   7    13239.69    13582.25    996.97 o 
  15   5   7    29601.22    32025.81   1099.22 o 
  17   5   7    31314.97    33986.75   2383.77 o 
 -26   6   7     2746.46     2653.67    329.79 o 
 -24   6   7     4428.51     5399.37    379.60 o 
 -22   6   7     1833.61     1762.70    266.51 o 
 -20   6   7    20096.90    21456.01    556.28 o 
 -18   6   7     4084.75     4057.05    290.46 o 
 -16   6   7    13837.73    13594.42    344.35 o 
 -14   6   7       48.39      134.03    132.34 o 
 -12   6   7     2982.33     3099.93    151.50 o 
 -10   6   7     3396.98     3151.71    198.86 o 
  -8   6   7    22960.47    21792.78    437.19 o 
  -6   6   7    11458.80    10657.96    355.95 o 
  -4   6   7    58968.59    58554.27   1859.73 o 
  -2   6   7     2400.00     2111.74    313.15 o 
   0   6   7    32104.56    29001.67    840.39 o 
   2   6   7     2993.70     3501.90    193.28 o 
   4   6   7    16208.39    15552.61    360.25 o 
   6   6   7     1670.44     1933.53    167.88 o 
   8   6   7      446.85      580.42    182.54 o 
  10   6   7      967.83     1106.72    306.05 o 
  12   6   7     6888.67     8068.88    571.54 o 
  14   6   7     1541.09     1469.67    284.59 o 
  16   6   7     6017.73     7584.14    990.58 o 
  18   6   7      247.24      367.72    291.14 o 
 -25   7   7    14882.48    14672.63    609.61 o 
 -23   7   7    34447.68    34664.76    958.62 o 
 -21   7   7    60694.27    64094.35   1236.46 o 
 -19   7   7    33447.31    33031.75    727.13 o 
 -17   7   7    69840.49    70235.77   1117.28 o 
 -15   7   7    13725.12    13013.36    300.19 o 
 -13   7   7    65028.12    65711.04    981.56 o 
 -11   7   7     2569.96     2806.32    142.35 o 
  -9   7   7     3574.14     4072.65    157.42 o 
  -7   7   7    54237.64    54267.70   1092.33 o 
  -5   7   7    49429.69    51356.72   1044.83 o 
  -3   7   7   191865.84   186074.17   4274.94 o 
  -1   7   7   181058.25   175092.55   4021.78 o 
   1   7   7   101905.64    98646.32   2354.07 o 
   3   7   7   114196.49   110626.16   1694.02 o 
   5   7   7     9239.40     9601.58    287.60 o 
   7   7   7    11446.19    12122.29    334.31 o 
   9   7   7      815.81     1372.12    187.21 o 
  11   7   7      524.10      631.17    193.20 o 
  13   7   7    44551.29    48364.92   1013.38 o 
  15   7   7    20352.60    22125.22    749.99 o 
  17   7   7    39842.38    43216.01   1170.18 o 
 -24   8   7     2241.45     2414.16    319.99 o 
 -22   8   7     9344.07     9816.12    404.18 o 
 -20   8   7      860.76     1067.25    193.20 o 
 -18   8   7    44618.36    44863.70    780.41 o 
 -16   8   7      278.17      285.72    136.67 o 
 -14   8   7     8587.97     8512.86    246.35 o 
 -12   8   7     2321.88     2311.68    143.12 o 
 -10   8   7      582.93     1089.18    153.65 o 
  -8   8   7     4058.04     4038.18    239.83 o 
  -6   8   7    37397.25    36458.26    794.13 o 
  -4   8   7      649.96      799.28    198.84 o 
  -2   8   7   118975.12   117502.57   2488.70 o 
   0   8   7      837.53     1184.38    466.53 o 
   2   8   7    57336.67    52589.32   1035.89 o 
   4   8   7      594.39      768.72    125.56 o 
   6   8   7     4593.87     4958.83    217.82 o 
   8   8   7     4069.17     4090.25    242.41 o 
  10   8   7      835.61     1082.51    231.05 o 
  12   8   7     1026.21     1089.77    225.66 o 
  14   8   7    15449.40    16723.60    539.34 o 
  16   8   7     1081.44      922.24    306.76 o 
 -25   9   7    16471.90    16915.54    741.33 o 
 -23   9   7    25459.78    26262.24    926.67 o 
 -21   9   7    49227.64    52365.23   1054.57 o 
 -19   9   7    35084.07    34579.16    654.76 o 
 -17   9   7    28225.13    27747.34    582.98 o 
 -15   9   7    69420.27    68850.55   1094.74 o 
 -13   9   7     3595.94     3656.06    164.83 o 
 -11   9   7    14632.20    15660.35    331.15 o 
  -9   9   7     8883.22     8512.46    271.70 o 
  -7   9   7     5793.36     5685.68    270.52 o 
  -5   9   7   147380.98   147682.31   2688.35 o 
  -3   9   7   108129.51   105071.41   2748.05 o 
  -1   9   7   172934.88   164052.41   3089.38 o 
   1   9   7   111433.60    99402.23   3142.08 o 
   3   9   7    39858.95    38671.33    686.81 o 
   5   9   7    45635.56    43740.30    762.98 o 
   7   9   7      721.97      698.63    163.50 o 
   9   9   7      486.40      351.87    188.38 o 
  11   9   7     7914.48     8315.69    513.95 o 
  13   9   7    10826.30    11677.95    441.66 o 
  15   9   7    37820.85    41015.07   2083.41 o 
  17   9   7    21053.18    22076.58    775.85 o 
 -24  10   7    11321.49    11790.64   1003.36 o 
 -22  10   7      423.88      543.34    239.48 o 
 -20  10   7    17984.59    18133.71    448.19 o 
 -18  10   7     1236.07     1183.75    168.54 o 
 -16  10   7     9843.40     9828.61    307.50 o 
 -14  10   7      770.18      377.33    126.12 o 
 -12  10   7     9843.41     9122.46    252.80 o 
 -10  10   7     1293.74     1284.04    125.75 o 
  -8  10   7     8313.13     8510.37    272.77 o 
  -6  10   7     2531.93     2693.20    208.29 o 
  -4  10   7    54363.98    56777.81   1150.63 o 
  -2  10   7      775.47     1247.12    217.99 o 
   0  10   7    49506.52    48832.67   1715.81 o 
   2  10   7      344.40      417.97    132.83 o 
   4  10   7    45812.81    45024.78    778.92 o 
   6  10   7      676.67      821.51    159.42 o 
   8  10   7     2370.14     2457.78    215.03 o 
  10  10   7     1067.59     1308.35    230.88 o 
  12  10   7     2864.21     2584.25    509.70 o 
  14  10   7     3512.31     2798.77    273.10 o 
  16  10   7    13034.27    14085.36    894.71 o 
 -23  11   7    28760.38    29671.10    736.15 o 
 -21  11   7    34012.54    35619.97    694.78 o 
 -19  11   7    17224.69    17259.78    518.41 o 
 -17  11   7    41960.01    41680.32    750.27 o 
 -15  11   7    10208.38     9451.07    344.72 o 
 -13  11   7     8192.92     8293.55    250.71 o 
 -11  11   7     2384.19     2770.20    160.09 o 
  -9  11   7      202.18      249.37    119.35 o 
  -7  11   7    54452.27    54578.03   1123.55 o 
  -5  11   7    23070.14    23397.77    590.36 o 
  -3  11   7   104161.75   106198.04   2000.57 o 
  -1  11   7    77272.67    75850.17   1887.90 o 
   1  11   7    43136.21    39674.14   1729.28 o 
   3  11   7    51118.76    49544.45   1021.16 o 
   5  11   7     3353.43     3585.45    239.08 o 
   7  11   7     2512.30     2971.38    297.84 o 
   9  11   7     3218.94     3687.71    329.05 o 
  11  11   7      141.77      194.24    248.73 o 
  13  11   7    19478.11    20827.98    751.39 o 
  15  11   7     9327.07     9708.84    547.77 o 
 -22  12   7     9915.86    10646.24    436.81 o 
 -20  12   7     1460.28     1814.09    250.90 o 
 -18  12   7    24604.28    25594.38    545.45 o 
 -16  12   7     3411.34     3325.34    208.69 o 
 -14  12   7     2406.54     2491.01    188.18 o 
 -12  12   7     1917.33     1728.11    143.48 o 
 -10  12   7       23.92      280.63    186.92 o 
  -8  12   7     3296.89     3836.99    309.71 o 
  -6  12   7    17967.19    18402.70    514.79 o 
  -4  12   7     7196.49     7014.34    259.81 o 
  -2  12   7    60554.23    61444.47   1589.45 o 
   0  12   7      954.06     1109.23    274.81 o 
   2  12   7    44619.11    44265.58   1864.18 o 
   4  12   7     5512.90     5036.87    275.82 o 
   6  12   7     2670.85     2322.69    332.32 o 
   8  12   7      143.67      210.78    332.32 o 
  10  12   7      808.23      696.60    300.37 o 
  12  12   7     1721.89     1451.11    315.94 o 
  14  12   7    12214.71    13342.29   1565.75 o 
 -23  13   7    14672.85    15139.35    674.96 o 
 -21  13   7    25355.27    24933.70    676.77 o 
 -19  13   7    15037.04    15330.48    516.41 o 
 -17  13   7    13832.84    13301.85    459.94 o 
 -15  13   7    12736.67    12583.85    483.61 o 
 -13  13   7     2290.48     2304.84    314.30 o 
 -11  13   7     2037.53     1982.24    223.77 o 
  -9  13   7     1361.53     1611.54    292.48 o 
  -7  13   7     7546.39     7104.75    326.73 o 
  -5  13   7    31689.58    31876.44    755.34 o 
  -3  13   7    31756.78    31309.72    621.51 o 
  -1  13   7    46165.34    47847.50   1299.96 o 
   1  13   7    33244.55    32322.15    955.98 o 
   3  13   7    12427.88    11856.11    640.46 o 
   5  13   7    16995.94    16624.01    830.81 o 
   7  13   7       67.01      431.57    230.34 o 
   9  13   7      172.75      547.41    261.63 o 
  11  13   7      855.79      510.87    287.52 o 
  13  13   7     4285.43     3913.34    406.41 o 
  15  13   7    12066.16    13150.81    653.11 o 
 -22  14   7     4234.44     4342.02    330.03 o 
 -20  14   7    21695.75    21156.46    613.65 o 
 -18  14   7    11852.10    11618.57    451.14 o 
 -16  14   7    13798.33    14294.79    477.35 o 
 -14  14   7     2535.63     2775.03    245.68 o 
 -12  14   7     2145.50     2170.14    235.48 o 
 -10  14   7     2864.15     2768.12    336.12 o 
  -8  14   7    17442.13    17288.01    517.01 o 
  -6  14   7    21207.73    21749.14    596.02 o 
  -4  14   7    40805.48    42004.00    964.89 o 
  -2  14   7    13176.88    12849.37    362.71 o 
   0  14   7    64784.84    65674.55   1697.99 o 
   2  14   7     2958.21     3511.24    239.08 o 
   4  14   7    10906.16    10579.28    556.00 o 
   6  14   7      411.10      520.92    262.02 o 
   8  14   7       65.84      107.73    245.41 o 
  10  14   7       38.96      -78.26    254.62 o 
  12  14   7     7166.86     7489.55    484.05 o 
  14  14   7     5968.46     6974.62    575.17 o 
 -21  15   7    15926.44    17195.05    715.07 o 
 -19  15   7     9641.40    10461.83    444.77 o 
 -17  15   7    17114.93    18477.13    562.32 o 
 -15  15   7     5061.49     5192.27    409.03 o 
 -13  15   7     5383.55     5278.99    722.16 o 
 -11  15   7     2345.84     2111.55    229.12 o 
  -9  15   7       52.74      292.56    210.55 o 
  -7  15   7    11618.77    11858.62    436.33 o 
  -5  15   7    11459.75    11853.38    468.10 o 
  -3  15   7    37428.22    37248.54    861.05 o 
  -1  15   7    39693.46    41120.27   1285.99 o 
   1  15   7    21266.87    21044.87    525.79 o 
   3  15   7    33306.51    33220.68    774.52 o 
   5  15   7     4716.60     4522.70    350.10 o 
   7  15   7     5877.67     6713.28    423.55 o 
   9  15   7     1571.83     1744.56    364.28 o 
  11  15   7       94.98      362.89    309.36 o 
  13  15   7     9060.37     9018.58    538.67 o 
 -20  16   7     7347.95     6863.95    492.01 o 
 -18  16   7    23830.28    25492.35    874.45 o 
 -16  16   7     5011.87     4683.11    397.67 o 
 -14  16   7     7496.71     8492.75    536.83 o 
 -12  16   7      995.08     1473.57    287.52 o 
 -10  16   7       23.83       46.87    195.44 o 
  -8  16   7     5953.43     5720.16    314.13 o 
  -6  16   7    25721.43    25936.60    684.24 o 
  -4  16   7    19312.43    18948.16    562.28 o 
  -2  16   7    43306.97    42667.33    811.98 o 
   0  16   7     2128.97     2187.22    245.54 o 
   2  16   7    42324.59    40288.96    769.77 o 
   4  16   7     5570.77     5861.52    312.12 o 
   6  16   7     2392.96     2308.49    318.80 o 
   8  16   7        7.09     -207.06    267.10 o 
  10  16   7      362.03        2.64    389.84 o 
  12  16   7     2259.09     2428.71    380.22 o 
 -19  17   7     7777.49     8490.94    537.70 o 
 -17  17   7     6339.41     7540.66    492.51 o 
 -15  17   7    16884.76    17352.41    687.82 o 
 -13  17   7       56.00      402.62    262.10 o 
 -11  17   7     3097.40     3501.94    492.09 o 
  -9  17   7      941.15     1101.33    240.77 o 
  -7  17   7      385.26      204.37    218.60 o 
  -5  17   7    20950.95    21208.71    610.51 o 
  -3  17   7    21300.82    20607.13    603.68 o 
  -1  17   7    30909.19    30100.38    751.55 o 
   1  17   7    25459.57    25731.22    888.31 o 
   3  17   7     6401.95     6393.62    438.27 o 
   5  17   7    16329.96    14387.86    498.30 o 
   7  17   7      510.84      665.07    238.22 o 
   9  17   7      729.28      585.48    297.85 o 
  11  17   7     4091.48     3744.76    420.19 o 
 -18  18   7     5502.73     5282.01    450.82 o 
 -16  18   7    12619.52    12129.78    615.10 o 
 -14  18   7      611.91      383.65    389.84 o 
 -12  18   7     2056.29     2536.34    345.77 o 
 -10  18   7      476.08      332.96    307.44 o 
  -8  18   7     4206.26     4312.03    306.34 o 
  -6  18   7     1761.27     1679.67    246.73 o 
  -4  18   7    30335.21    30563.53    780.51 o 
  -2  18   7     5318.43     5061.45    321.15 o 
   0  18   7    26924.46    25656.51    693.64 o 
   2  18   7     5890.33     5832.48    340.35 o 
   4  18   7    17133.71    17032.19    728.55 o 
   6  18   7      470.94      424.67    370.67 o 
   8  18   7     1434.27     1771.26    352.13 o 
  10  18   7      232.62     -349.50    288.79 o 
 -17  19   7     6904.96     7743.69    709.38 o 
 -15  19   7      177.31      385.05    324.99 o 
 -13  19   7    11269.21    11349.64    587.81 o 
 -11  19   7     7722.76     8196.56    485.80 o 
  -9  19   7     1496.58     1663.20    260.26 o 
  -7  19   7    15141.18    15588.38    549.95 o 
  -5  19   7     1119.90      994.19    251.28 o 
  -3  19   7    18367.12    18617.51    592.41 o 
  -1  19   7     8961.12     8998.49    423.95 o 
   1  19   7     6190.28     5830.42    343.12 o 
   3  19   7     8917.47     8355.96    984.19 o 
   5  19   7       95.78      325.37    303.72 o 
   7  19   7     2995.64     2945.60    420.19 o 
   9  19   7     4048.61     3959.06    469.71 o 
 -16  20   7     2165.17     2133.73    415.45 o 
 -14  20   7     2797.89     2903.66    400.29 o 
 -12  20   7      762.52      521.36    342.02 o 
 -10  20   7      149.51      358.42    324.99 o 
  -8  20   7     1355.54     1165.74    272.84 o 
  -6  20   7    16260.28    16487.88    569.29 o 
  -4  20   7     3294.81     3001.08    306.34 o 
  -2  20   7    21256.88    21234.86    653.67 o 
   0  20   7     4376.88     3609.74    401.91 o 
   2  20   7    15328.40    14494.95   1207.86 o 
   4  20   7     3236.47     2975.83    434.58 o 
   6  20   7     3831.35     4468.07    619.91 o 
   8  20   7        5.43      149.01    356.23 o 
 -13  21   7     2462.69     2152.50    379.27 o 
 -11  21   7     1885.20     2129.15    370.23 o 
  -9  21   7     4592.93     4849.89    431.29 o 
  -7  21   7       89.66     -106.43    251.45 o 
  -5  21   7     5626.85     5752.49    373.28 o 
  -3  21   7     1954.34     1943.68    306.08 o 
  -1  21   7     6140.09     5430.08    360.24 o 
   1  21   7     3551.02     4000.65    677.43 o 
   3  21   7      472.45       29.82    364.28 o 
   5  21   7     3248.63     3675.14    436.60 o 
 -12  22   7       51.60     -116.04    337.77 o 
 -10  22   7      357.07      514.46    340.24 o 
  -8  22   7     5624.30     5858.50    395.71 o 
  -6  22   7     4540.94     4576.58    363.85 o 
  -4  22   7    15158.34    16122.56    590.82 o 
  -2  22   7     6530.02     6243.59    459.37 o 
   0  22   7    16725.69    17536.40   1175.91 o 
   2  22   7     5888.69     5662.26    754.12 o 
   4  22   7     3992.24     4530.77    581.56 o 
  -9  23   7      454.47       94.01    402.62 o 
  -7  23   7     1616.37     1818.58    317.17 o 
  -5  23   7      194.61      251.32    281.82 o 
  -3  23   7     2966.59     3116.88    353.60 o 
  -1  23   7     2185.83     2548.70    437.71 o 
   1  23   7     1282.84     1521.01    613.52 o 
 -26   0   8       61.48      -25.56    357.89 o 
 -24   0   8     8150.90     7873.49    626.30 o 
 -22   0   8    33962.99    36696.07   1354.85 o 
 -20   0   8    12054.72    13203.43    702.99 o 
 -18   0   8    86561.59    82707.15   3399.91 o 
 -16   0   8    82188.70    77948.12   2409.34 o 
 -14   0   8   191942.03   190334.77   4024.87 o 
 -12   0   8   161723.09   161791.44   3454.99 o 
 -10   0   8    42898.64    44623.94   1114.71 o 
  -8   0   8   124794.76   127075.00   4281.85 o 
  -4   0   8    11697.44    11286.18    690.21 o 
  -2   0   8   109651.01   107570.23   3617.20 o 
   0   0   8    49162.45    49107.04   1814.99 o 
   2   0   8   260395.19   256859.70   8180.25 o 
   4   0   8   136697.00   136451.00   2922.50 o 
   6   0   8   137646.53   144176.41   3108.24 o 
   8   0   8   110712.95   114061.50   2518.65 o 
  10   0   8    11250.37    11631.29    715.77 o 
  12   0   8    26432.98    26189.56   1137.57 o 
  14   0   8     8292.57    10532.07    754.12 o 
  16   0   8      122.14     -409.01    434.58 o 
 -25   1   8        6.66     -271.20    248.42 o 
 -23   1   8       19.11       41.60    248.42 o 
 -21   1   8      355.74      440.97    244.03 o 
 -19   1   8     5288.46     5860.78    324.70 o 
 -17   1   8     3970.69     3945.88    261.97 o 
 -15   1   8    13955.81    14006.73    378.57 o 
 -13   1   8     6039.91     5577.89    232.30 o 
 -11   1   8     3567.30     3146.01    207.12 o 
  -9   1   8     9136.88     8533.93    306.25 o 
  -7   1   8     6219.15     6226.30    466.53 o 
  -5   1   8     6624.61     7293.20    405.51 o 
  -3   1   8     2687.70     2285.79    351.49 o 
  -1   1   8     2489.80     2719.59    281.20 o 
   1   1   8     9357.49     9026.02    424.79 o 
   3   1   8    13289.32    13364.08    404.18 o 
   5   1   8    18271.71    18303.93    417.25 o 
   7   1   8    19328.75    19639.70    450.64 o 
   9   1   8    10261.01    11047.74    349.60 o 
  11   1   8    16209.31    18793.25   1073.66 o 
  13   1   8     1627.56     1939.11    307.29 o 
  15   1   8      933.96     1245.04    511.27 o 
  17   1   8       48.37     -377.06    298.25 o 
 -26   2   8     3161.81     3578.26    374.99 o 
 -24   2   8      548.05      862.76    271.14 o 
 -22   2   8      816.26      959.17    244.03 o 
 -20   2   8    82397.20    83242.44   1799.58 o 
 -18   2   8    46535.10    46699.86    850.00 o 
 -16   2   8   105583.73   101622.14   1610.17 o 
 -14   2   8   150451.61   146475.78   2503.74 o 
 -12   2   8    94188.81    95527.23   1331.02 o 
 -10   2   8    81120.81    83849.01   1415.01 o 
  -8   2   8     2447.40     2956.63    288.79 o 
  -6   2   8    51656.37    50807.53   1351.16 o 
  -4   2   8    72300.25    74923.86   1866.19 o 
  -2   2   8     2140.72     3337.77    581.56 o 
   0   2   8   111313.07   108282.54   2566.74 o 
   2   2   8    91081.30    89066.87   2709.71 o 
   4   2   8   202415.30   205338.55   3042.31 o 
   6   2   8    86376.96    85264.05   1358.83 o 
   8   2   8    52031.30    54342.73    943.00 o 
  10   2   8    72664.78    79359.60   1493.34 o 
  12   2   8      238.97      643.06    275.55 o 
  14   2   8      438.00      446.29    270.69 o 
  16   2   8    12433.15    13954.12    641.51 o 
 -25   3   8        2.37     -393.15    262.10 o 
 -23   3   8       37.18     -151.41    232.91 o 
 -21   3   8      911.76     1011.47    255.63 o 
 -19   3   8     2912.14     2860.56    244.51 o 
 -17   3   8      523.62      581.93    177.11 o 
 -15   3   8     9951.26    10791.78    336.92 o 
 -13   3   8     8534.41     8371.35    240.26 o 
 -11   3   8     6709.25     6084.61    201.46 o 
  -9   3   8      907.55      928.61    130.02 o 
  -7   3   8     5060.32     5073.58    338.83 o 
  -5   3   8      845.74      771.77    453.75 o 
  -3   3   8      238.59      152.44    185.11 o 
  -1   3   8    10402.04     9364.17    581.56 o 
   1   3   8     1815.72     1605.01    221.29 o 
   3   3   8     3053.55     2694.93    317.32 o 
   5   3   8    21063.43    21298.00    465.11 o 
   7   3   8     1152.32     1428.02    162.49 o 
   9   3   8    13719.68    14571.84    466.20 o 
  11   3   8      356.53      183.20    263.11 o 
  13   3   8     2878.74     3156.88    338.83 o 
  15   3   8      120.25      202.44    279.74 o 
  17   3   8       77.92      302.05    343.09 o 
 -26   4   8      352.03      533.34    297.84 o 
 -24   4   8       15.26     -335.08    230.34 o 
 -22   4   8    23067.23    23930.74    722.87 o 
 -20   4   8    23983.25    23514.64    537.04 o 
 -18   4   8    67098.91    66308.00   1122.52 o 
 -16   4   8    70990.66    71662.98   1169.16 o 
 -14   4   8   126152.26   127725.70   1745.69 o 
 -12   4   8    99988.17   101495.98   1408.33 o 
 -10   4   8    26371.55    26938.39    468.53 o 
  -8   4   8    21013.11    21824.68    763.67 o 
  -6   4   8     2844.06     2352.64    279.74 o 
  -4   4   8     1271.99     1516.82    389.84 o 
  -2   4   8   104183.52   105354.99   2521.55 o 
   0   4   8    25699.07    23842.55    766.90 o 
   2   4   8   117256.93   112720.25   2901.43 o 
   4   4   8    89298.23    88550.23   1396.74 o 
   6   4   8    64385.17    67717.45   1117.46 o 
   8   4   8    59034.82    61155.17   1186.27 o 
  10   4   8    34624.20    36971.29    831.41 o 
  12   4   8     7765.45     8491.00    451.63 o 
  14   4   8     5620.44     6486.00    438.27 o 
  16   4   8      128.94      335.23    479.31 o 
 -25   5   8       73.69       37.51    274.66 o 
 -23   5   8      745.51      140.60    262.10 o 
 -21   5   8     2380.31     2371.02    359.75 o 
 -19   5   8     1977.49     2110.86    218.69 o 
 -17   5   8    10936.86    11077.51    397.85 o 
 -15   5   8     3236.97     4212.55    243.39 o 
 -13   5   8    41212.58    42528.96    670.62 o 
 -11   5   8     4420.27     4689.84    170.55 o 
  -9   5   8     5618.21     5384.30    214.57 o 
  -7   5   8     4449.44     4404.89    332.94 o 
  -5   5   8     3918.65     3273.84    297.84 o 
  -3   5   8     5811.51     4948.31    343.44 o 
  -1   5   8    17731.48    18862.12   1437.93 o 
   1   5   8     2369.07     2237.75    293.98 o 
   3   5   8    14833.34    15019.63    364.64 o 
   5   5   8      237.30      417.84    132.39 o 
   7   5   8     4506.25     5034.44    263.82 o 
   9   5   8     8142.25     8146.88    359.08 o 
  11   5   8     1248.23     1628.14    525.35 o 
  13   5   8     1008.35     1130.82    274.66 o 
  15   5   8      311.15      567.04    294.57 o 
  17   5   8      581.20      701.57    323.86 o 
 -26   6   8      640.19      621.80    319.99 o 
 -24   6   8       70.16       51.58    257.46 o 
 -22   6   8     3267.71     3276.88    264.29 o 
 -20   6   8    37352.54    38306.17    823.39 o 
 -18   6   8    51398.45    51482.75   1719.83 o 
 -16   6   8    78962.13    78231.74   2234.34 o 
 -14   6   8   112150.54   111207.18   2558.19 o 
 -12   6   8    73604.73    73308.77   1678.90 o 
 -10   6   8    46844.89    46686.39   1207.08 o 
  -8   6   8    18092.82    18627.30    579.29 o 
  -6   6   8     9495.71    10633.72   1265.38 o 
  -4   6   8    53033.42    48522.84   2147.31 o 
  -2   6   8     1204.23     1721.11    786.07 o 
   0   6   8    84630.27    82063.30   2019.61 o 
   2   6   8    80739.01    78821.24   1485.56 o 
   4   6   8   109965.73   111334.66   1720.82 o 
   6   6   8    71957.48    71037.12   1168.82 o 
   8   6   8    67599.73    70476.40   1336.35 o 
  10   6   8    23954.97    25142.96    877.04 o 
  12   6   8     1123.76      828.17    279.56 o 
  14   6   8      424.14       92.82    275.55 o 
  16   6   8     6464.31     7760.20    498.62 o 
 -25   7   8       21.78      294.63    265.59 o 
 -23   7   8      861.20      465.07    254.62 o 
 -21   7   8      285.58      241.95    198.97 o 
 -19   7   8     9221.59     8587.37    496.64 o 
 -17   7   8    11468.03    11043.35    321.32 o 
 -15   7   8    39015.34    39591.23   1005.26 o 
 -13   7   8     7047.00     7397.15    254.01 o 
 -11   7   8    20850.89    21055.59    540.24 o 
  -9   7   8     1569.09     1631.71    147.82 o 
  -7   7   8       60.81       77.29    128.35 o 
  -5   7   8     7400.07     7310.79    433.54 o 
  -3   7   8    20111.24    20478.52   1105.61 o 
  -1   7   8     1521.06     1518.54    243.52 o 
   1   7   8    22562.16    22116.16   1233.43 o 
   3   7   8     2839.13     2834.80    175.19 o 
   5   7   8    20650.95    20147.67    456.29 o 
   7   7   8    15268.65    16339.66    475.75 o 
   9   7   8     3155.30     3166.73    257.44 o 
  11   7   8      251.29      -62.92    235.22 o 
  13   7   8       75.96       58.55    278.43 o 
  15   7   8     1228.18     1512.43    340.24 o 
 -24   8   8     1744.22     1376.01    294.57 o 
 -22   8   8    14110.62    14409.39    664.74 o 
 -20   8   8    15520.14    15943.77    492.94 o 
 -18   8   8    37664.07    39023.36    827.24 o 
 -16   8   8    58751.19    60290.64    991.04 o 
 -14   8   8    93780.88    94361.97   1541.95 o 
 -12   8   8    81703.37    80915.66   1241.58 o 
 -10   8   8    48389.73    47744.07   1293.25 o 
  -8   8   8    35433.02    36791.07    816.18 o 
  -6   8   8      244.21      803.85    530.44 o 
  -4   8   8    12838.00    12589.11    564.82 o 
  -2   8   8    98487.62    93563.14   2295.43 o 
   0   8   8    26440.62    25865.33   1591.31 o 
   2   8   8    96540.85    91879.03   1709.83 o 
   4   8   8    88764.72    87473.11   1388.64 o 
   6   8   8    99346.34    99793.96   1578.29 o 
   8   8   8    38895.34    37100.35    817.78 o 
  10   8   8    25881.62    27488.66    776.17 o 
  12   8   8    12387.28    12292.37    471.84 o 
  14   8   8     3324.89     3602.67    387.37 o 
  16   8   8      810.16      669.21    351.49 o 
 -25   9   8        6.12     -206.08    292.80 o 
 -23   9   8      338.91      380.87    231.59 o 
 -21   9   8     1435.68     1678.50    236.40 o 
 -19   9   8      928.98      791.02    212.33 o 
 -17   9   8    16912.12    17193.63    417.34 o 
 -15   9   8     6291.76     6396.41    228.33 o 
 -13   9   8    18356.36    19108.40    387.01 o 
 -11   9   8     5748.29     6334.56    222.50 o 
  -9   9   8    16484.34    16897.05    405.79 o 
  -7   9   8      303.74      599.66    161.98 o 
  -5   9   8        2.87      128.38    203.20 o 
  -3   9   8      856.54     1016.95    245.48 o 
  -1   9   8     5380.12     5720.71    543.22 o 
   1   9   8      627.84      862.32    185.38 o 
   3   9   8    23430.29    22909.47    485.43 o 
   5   9   8     3530.46     3701.31    206.06 o 
   7   9   8    10378.71    11327.37    404.87 o 
   9   9   8    12637.64    13157.94    448.14 o 
  11   9   8     9473.65    10893.72    438.25 o 
  13   9   8      418.60      259.05    232.97 o 
  15   9   8      125.97      -89.47    289.22 o 
 -24  10   8      815.89      928.06    310.93 o 
 -22  10   8     2143.04     2454.67    275.50 o 
 -20  10   8    24065.99    24982.01    636.02 o 
 -18  10   8    29722.05    30034.65    602.26 o 
 -16  10   8    56795.79    61254.83   1011.81 o 
 -14  10   8    61852.53    63114.98   1155.53 o 
 -12  10   8    43774.83    46238.54    728.68 o 
 -10  10   8    56731.36    55346.36    948.67 o 
  -8  10   8      806.88      917.13    181.31 o 
  -6  10   8     9315.89     9828.51    375.31 o 
  -4  10   8    24557.65    24824.40    807.05 o 
  -2  10   8      616.09     1739.97    619.91 o 
   0  10   8    77032.84    72637.58   1852.19 o 
   2  10   8    41820.72    39536.71    847.83 o 
   4  10   8    87842.27    85012.48   1365.43 o 
   6  10   8    50871.83    51407.47   1031.32 o 
   8  10   8    28096.03    30077.65    703.98 o 
  10  10   8    20165.62    21350.24    600.42 o 
  12  10   8      263.79      -62.36    297.84 o 
  14  10   8      377.75      145.14    415.40 o 
 -23  11   8     1423.80     1233.96    263.81 o 
 -21  11   8      150.98       36.30    215.78 o 
 -19  11   8     9337.97     8946.40    337.98 o 
 -17  11   8     4186.39     4629.37    234.26 o 
 -15  11   8    23554.02    24824.21    515.94 o 
 -13  11   8     4263.17     4589.39    201.78 o 
 -11  11   8    22634.40    23885.10    515.03 o 
  -9  11   8      310.90      413.00    186.17 o 
  -7  11   8     2066.72     1917.89    222.53 o 
  -5  11   8     1001.86     1352.09    194.86 o 
  -3  11   8      754.65      696.60    252.58 o 
  -1  11   8     1036.30     1113.60    270.69 o 
   1  11   8    17822.32    18309.11    704.27 o 
   3  11   8     3996.20     4058.02    264.68 o 
   5  11   8    41741.91    40134.00   1083.43 o 
   7  11   8     1467.80     1223.13    270.25 o 
   9  11   8    23727.28    24955.53    838.94 o 
  11  11   8      276.24      671.31    310.93 o 
  13  11   8     2271.31     2755.36    376.70 o 
 -22  12   8     9911.83     8780.23    408.98 o 
 -20  12   8    10040.97    10306.70    364.92 o 
 -18  12   8    28034.66    28305.25    589.72 o 
 -16  12   8    32202.18    33558.88    782.22 o 
 -14  12   8    37811.70    39837.31    856.97 o 
 -12  12   8    31000.05    31441.72    831.75 o 
 -10  12   8    11569.55    11547.36    418.24 o 
  -8  12   8    15917.53    15621.44    731.54 o 
  -6  12   8     2824.16     3438.63    244.99 o 
  -4  12   8     1418.53     2247.06    581.56 o 
  -2  12   8    37379.13    36383.10   1077.74 o 
   0  12   8    18515.83    17443.99    700.05 o 
   2  12   8    38526.20    37457.34    851.07 o 
   4  12   8    23923.32    22797.58    612.40 o 
   6  12   8    28873.27    28822.62    880.34 o 
   8  12   8    20548.59    22763.49    787.82 o 
  10  12   8     7168.92     7727.29    465.82 o 
  12  12   8     5301.43     5768.12    463.81 o 
  14  12   8      692.36      754.93    352.81 o 
 -21  13   8     3340.05     2951.17    305.26 o 
 -19  13   8     7064.85     7006.29    431.27 o 
 -17  13   8    20223.66    20426.88    578.68 o 
 -15  13   8    11185.23    11360.11    454.26 o 
 -13  13   8    29461.20    29382.86    740.25 o 
 -11  13   8     9996.57    10201.99    411.88 o 
  -9  13   8    10615.57    10875.56    422.15 o 
  -7  13   8      399.81      373.16    182.28 o 
  -5  13   8      713.34      815.65    203.89 o 
  -3  13   8     7873.68     8297.46    482.96 o 
  -1  13   8     9415.56     9884.58    516.80 o 
   1  13   8    11567.55    12670.03    639.08 o 
   3  13   8    28893.66    29323.98    718.84 o 
   5  13   8     2285.26     2766.05    316.20 o 
   7  13   8    25430.89    25498.07   1195.08 o 
   9  13   8     5197.48     5662.06    562.39 o 
  11  13   8     6694.80     5530.46    440.38 o 
  13  13   8      203.93      -19.65    301.86 o 
 -22  14   8     2497.66     3060.92    405.51 o 
 -20  14   8     6331.59     6749.97    366.34 o 
 -18  14   8    16267.53    17851.49   1095.56 o 
 -16  14   8    22762.17    23624.83    638.09 o 
 -14  14   8    25804.99    26237.64    848.04 o 
 -12  14   8    16951.77    17965.80    561.21 o 
 -10  14   8    15513.78    15051.63    501.93 o 
  -8  14   8     3126.36     3559.26    305.68 o 
  -6  14   8     1491.88     1637.51    349.81 o 
  -4  14   8      338.37      179.97    190.01 o 
  -2  14   8    12633.63    12179.10    678.27 o 
   0  14   8     7728.53     8107.03    476.72 o 
   2  14   8    21627.70    20430.80    582.58 o 
   4  14   8    29639.91    29741.29   1175.91 o 
   6  14   8    29312.40    28744.14    896.21 o 
   8  14   8     8962.75     9771.22    920.28 o 
  10  14   8     8196.16     8565.46    513.03 o 
  12  14   8     1221.81     1219.36    421.79 o 
 -21  15   8     1866.26     2572.65    313.90 o 
 -19  15   8     7728.89     7651.71    384.37 o 
 -17  15   8    22190.08    23430.75    652.93 o 
 -15  15   8    27840.64    26007.37    670.45 o 
 -13  15   8    14642.35    15060.85    616.58 o 
 -11  15   8    19272.24    18981.95    578.11 o 
  -9  15   8     6722.97     7306.97    362.23 o 
  -7  15   8       52.58      107.60    216.12 o 
  -5  15   8     1484.99     1976.65    309.24 o 
  -3  15   8    10168.13    10343.43    542.05 o 
  -1  15   8    11444.25    10678.14    437.64 o 
   1  15   8    12254.73    12302.79   1053.04 o 
   3  15   8    18593.35    18870.87   2000.32 o 
   5  15   8    32888.47    32499.37    990.58 o 
   7  15   8     6310.59     6015.09    435.99 o 
   9  15   8     9049.99     9526.63    536.65 o 
  11  15   8     1365.10     1345.43    568.78 o 
 -20  16   8     3245.48     3910.09    420.19 o 
 -18  16   8     5862.50     6065.55    849.98 o 
 -16  16   8    18091.62    19960.88    751.31 o 
 -14  16   8    14625.40    14923.90    651.48 o 
 -12  16   8    11568.96    11309.28   1112.00 o 
 -10  16   8    18500.59    19896.89    603.13 o 
  -8  16   8     3643.18     3847.84    346.32 o 
  -6  16   8     2977.90     3669.40    296.34 o 
  -4  16   8       35.58       85.42    205.57 o 
  -2  16   8     1067.30     1211.01    318.47 o 
   0  16   8    32281.77    30817.06   1192.89 o 
   2  16   8     9790.50     9848.70    439.09 o 
   4  16   8    19635.55    19420.76    952.23 o 
   6  16   8    20971.56    21032.83    952.23 o 
   8  16   8     9573.84    10235.05    569.60 o 
  10  16   8     5698.49     5879.86    471.34 o 
 -19  17   8     5947.14     5892.52    492.01 o 
 -17  17   8     9219.12     8921.67    540.25 o 
 -15  17   8    16117.11    15865.39    690.21 o 
 -13  17   8    13819.32    12764.70    620.48 o 
 -11  17   8    14067.71    13900.95    510.26 o 
  -9  17   8     4694.99     5174.95    341.76 o 
  -7  17   8     2583.99     2922.49    291.11 o 
  -5  17   8      277.56      145.85    225.48 o 
  -3  17   8     3014.71     2905.92    369.50 o 
  -1  17   8     4396.32     4022.00    387.37 o 
   1  17   8    17184.27    16222.15    531.32 o 
   3  17   8    11284.07    10358.26    576.63 o 
   5  17   8    14684.75    14519.88    907.50 o 
   7  17   8     6523.72     6729.69    466.60 o 
   9  17   8    13268.44    13169.40    663.15 o 
 -18  18   8     7424.88     7893.86    715.77 o 
 -16  18   8     9081.81     9064.25   1310.12 o 
 -14  18   8    12614.48    13807.32   1578.53 o 
 -12  18   8     5871.67     6930.07    462.24 o 
 -10  18   8     6222.19     6570.34    370.89 o 
  -8  18   8     4050.69     4485.32    340.19 o 
  -6  18   8       14.32     -237.30    272.84 o 
  -4  18   8      105.77      -70.88    224.95 o 
  -2  18   8     7595.10     7901.17    502.26 o 
   0  18   8     4602.63     5000.24    413.10 o 
   2  18   8    14298.51    13870.58    651.48 o 
   4  18   8    13869.68    13936.27    681.96 o 
   6  18   8    13180.75    12359.80   1974.76 o 
   8  18   8     2951.08     2627.51    432.69 o 
 -15  19   8    10606.78    10728.05    613.79 o 
 -13  19   8     6083.86     6605.87    504.87 o 
 -11  19   8     7857.91     7764.95    493.16 o 
  -9  19   8     5706.67     5995.88    370.09 o 
  -7  19   8      114.47     -221.41    235.05 o 
  -5  19   8      195.17      143.60    232.18 o 
  -3  19   8      947.77      879.66    261.57 o 
  -1  19   8     2702.17     2556.09    377.70 o 
   1  19   8     6172.79     6620.89    766.90 o 
   3  19   8    13570.06    11606.50    630.92 o 
   5  19   8    11001.48    10548.79    625.72 o 
   7  19   8     8624.54     8708.09   1048.09 o 
 -14  20   8     3536.50     4461.76    464.86 o 
 -12  20   8     3670.15     3549.27    466.53 o 
 -10  20   8     2743.64     3398.01    409.01 o 
  -8  20   8      723.50      803.91    263.81 o 
  -6  20   8      168.79      348.35    261.57 o 
  -4  20   8     2032.80     2377.69    309.54 o 
  -2  20   8     2498.36     2644.51    398.47 o 
   0  20   8     2981.58     3169.64    411.52 o 
   2  20   8     5585.22     5548.53    463.81 o 
   4  20   8     4507.28     4791.14    984.19 o 
   6  20   8     4335.87     3659.17    451.90 o 
 -13  21   8    11680.90    10733.78    869.15 o 
 -11  21   8     7531.06     7799.42    529.57 o 
  -9  21   8     1474.93     1422.31    302.29 o 
  -7  21   8      816.81     1231.35    283.62 o 
  -5  21   8      165.31       24.68    265.19 o 
  -3  21   8     4496.39     4485.66    359.56 o 
  -1  21   8     3967.05     4825.08    484.05 o 
   1  21   8     4719.71     4984.84    741.33 o 
   3  21   8    12244.21    11874.91    674.81 o 
 -10  22   8     1503.79     1868.45    378.31 o 
  -8  22   8      721.89      848.59    305.26 o 
  -6  22   8      190.16      314.78    287.77 o 
  -4  22   8       81.73      274.36    291.04 o 
  -2  22   8     1336.63     1158.28    391.21 o 
   0  22   8     1451.46     1584.92    626.30 o 
 -25   1   9    30594.21    33008.54   1124.78 o 
 -23   1   9    25400.35    26209.50    795.19 o 
 -21   1   9     7723.19     7833.95    410.56 o 
 -19   1   9      182.24     -108.04    169.61 o 
 -17   1   9    17326.42    16983.38    448.45 o 
 -15   1   9    45427.03    49178.43    999.36 o 
 -13   1   9   104368.01   108369.29   1710.18 o 
 -11   1   9   111914.18   112180.80   2125.29 o 
  -9   1   9   111369.42   114362.52   3208.19 o 
  -7   1   9    98198.88   101243.33   2485.44 o 
  -5   1   9    82909.81    82620.41   2056.13 o 
  -3   1   9    70362.44    69868.09   1775.81 o 
  -1   1   9    12987.89    12428.03    524.20 o 
   1   1   9      159.49      370.67    192.90 o 
   3   1   9    27883.42    28089.69    668.38 o 
   5   1   9    60445.23    60753.28   1036.52 o 
   7   1   9   107529.57   108206.19   1715.92 o 
   9   1   9    86728.43    91916.40   1701.96 o 
  11   1   9    63882.28    70565.42   1658.45 o 
  13   1   9    26920.35    29416.54   1444.32 o 
  15   1   9    15665.54    16538.35    939.45 o 
 -26   2   9      102.89      138.63    291.14 o 
 -24   2   9      572.62      500.75    278.43 o 
 -22   2   9      434.69      637.13    266.51 o 
 -20   2   9      118.98     -100.78    210.01 o 
 -18   2   9      158.22       87.85    159.55 o 
 -16   2   9       35.36       86.91    152.19 o 
 -14   2   9     1407.44     1873.25    194.30 o 
 -12   2   9       62.87       84.98    138.22 o 
 -10   2   9      848.30      774.31    171.96 o 
  -8   2   9     1150.31      793.16    247.44 o 
  -6   2   9     2523.45     2386.13    306.89 o 
  -4   2   9     5940.45     5956.24    549.61 o 
  -2   2   9      194.31      166.76    194.16 o 
   0   2   9     2679.20     2721.02    279.74 o 
   2   2   9        1.73      123.45    183.80 o 
   4   2   9     1113.38      979.13    152.81 o 
   6   2   9      443.41      530.73    166.04 o 
   8   2   9      973.31      944.62    178.77 o 
  10   2   9      642.20      303.80    213.75 o 
  12   2   9       20.94     -145.45    261.63 o 
  14   2   9      746.69     1024.04    343.09 o 
 -25   3   9    26730.73    28421.40    867.08 o 
 -23   3   9    26628.13    26940.10    813.42 o 
 -21   3   9     4555.45     4139.25    388.16 o 
 -19   3   9     1508.59     1625.31    240.83 o 
 -17   3   9    21525.67    21015.97    501.14 o 
 -15   3   9    68256.88    69433.84   1176.63 o 
 -13   3   9    74383.64    76258.89   2020.13 o 
 -11   3   9   121574.87   123324.17   1910.51 o 
  -9   3   9    99537.20    99502.59   3201.80 o 
  -7   3   9    69449.11    69507.70   2077.02 o 
  -5   3   9    65850.13    65416.33   1694.60 o 
  -3   3   9    27836.46    26189.70    831.35 o 
  -1   3   9    14808.60    15567.54    591.94 o 
   1   3   9     4649.28     4588.11    370.67 o 
   3   3   9    22808.82    24019.92    506.01 o 
   5   3   9    65480.27    66748.23   1115.59 o 
   7   3   9    76167.91    77758.77   1384.14 o 
   9   3   9    71265.32    76653.16   2347.26 o 
  11   3   9    44561.87    48866.59   1251.74 o 
  13   3   9    24365.36    27356.52    876.54 o 
  15   3   9    11683.62    12690.09    652.97 o 
 -26   4   9       56.67       63.30    284.59 o 
 -24   4   9     5628.28     5652.25    397.67 o 
 -22   4   9      869.87     1473.39    266.51 o 
 -20   4   9      119.36     -119.73    198.64 o 
 -18   4   9       10.28     -212.29    158.88 o 
 -16   4   9      815.12      895.68    175.52 o 
 -14   4   9     7468.96     7624.07    302.90 o 
 -12   4   9      230.88      139.22    117.39 o 
 -10   4   9      531.81      714.27    187.14 o 
  -8   4   9    12491.89    13101.99    600.57 o 
  -6   4   9     3635.27     3961.46    332.94 o 
  -4   4   9      133.73      551.40    223.79 o 
  -2   4   9     3529.75     4354.95    329.79 o 
   0   4   9      100.85      146.41    196.38 o 
   2   4   9      804.74      792.46    216.91 o 
   4   4   9      328.39      489.52    134.77 o 
   6   4   9     1159.81      896.98    171.66 o 
   8   4   9     7603.44     7417.88    338.37 o 
  10   4   9      704.71      562.54    216.70 o 
  12   4   9     1728.66     1808.81    316.33 o 
  14   4   9      261.68       90.35    329.79 o 
 -25   5   9    25944.76    26941.53   1776.65 o 
 -23   5   9    16954.38    16567.63    619.05 o 
 -21   5   9     6192.33     6607.32    356.29 o 
 -19   5   9     1760.43     1934.71    234.10 o 
 -17   5   9    17261.35    17530.23    458.76 o 
 -15   5   9    46444.27    45375.47    841.26 o 
 -13   5   9    82969.82    85091.20   1220.60 o 
 -11   5   9    99092.23   103692.91   1449.69 o 
  -9   5   9    62472.35    63693.32   1703.50 o 
  -7   5   9    58160.69    57574.44   1559.03 o 
  -5   5   9    47721.96    46812.73   1936.42 o 
  -3   5   9    53179.82    50257.38   1904.46 o 
  -1   5   9    11727.47    10937.80    837.20 o 
   1   5   9     4594.29     4487.42    320.75 o 
   3   5   9    22169.03    22171.98    480.87 o 
   5   5   9    57484.00    57218.72   1403.95 o 
   7   5   9    46154.31    46861.17    976.56 o 
   9   5   9    63690.33    68454.79   1403.04 o 
  11   5   9    38752.83    43093.62    960.48 o 
  13   5   9    22220.90    25422.81    845.01 o 
  15   5   9    13617.12    15496.22    977.79 o 
 -24   6   9      853.68      687.95    305.70 o 
 -22   6   9     3153.07     3157.65    259.94 o 
 -20   6   9        3.23      -41.19    181.79 o 
 -18   6   9      242.65      202.93    161.10 o 
 -16   6   9     7751.24     7233.14    274.89 o 
 -14   6   9    18804.30    18506.51    369.14 o 
 -12   6   9     9079.12     9449.46    353.16 o 
 -10   6   9    36707.91    36296.05    690.42 o 
  -8   6   9      963.03      913.57    272.89 o 
  -6   6   9    27689.58    25124.42    845.01 o 
  -4   6   9      349.17      334.65    248.42 o 
  -2   6   9     6313.03     5488.50    374.99 o 
   0   6   9     4688.33     4200.94    536.83 o 
   2   6   9     7860.18     8139.16    343.46 o 
   4   6   9     8282.13     8309.65    368.97 o 
   6   6   9    18737.90    19757.10    595.89 o 
   8   6   9     1060.05     1190.61    295.69 o 
  10   6   9    10644.07    11935.87    455.10 o 
  12   6   9      131.40     -322.96    252.58 o 
  14   6   9     5730.38     6671.44    473.91 o 
 -25   7   9    20512.72    20118.36    713.31 o 
 -23   7   9    21859.54    21904.76   1207.86 o 
 -21   7   9     1221.46     1074.06    231.59 o 
 -19   7   9      105.34     -151.60    190.27 o 
 -17   7   9    14033.36    14938.50    582.20 o 
 -15   7   9    19464.75    18676.43    650.34 o 
 -13   7   9    77826.28    78789.65   1928.38 o 
 -11   7   9    51951.25    53124.28   1087.34 o 
  -9   7   9    95131.20    87808.13   3604.42 o 
  -7   7   9    66704.03    62166.57   2524.37 o 
  -5   7   9    56515.04    52822.28   1459.11 o 
  -3   7   9    58051.62    54498.18   1481.48 o 
  -1   7   9     1845.66     2709.37    600.74 o 
   1   7   9     2588.25     2943.44    309.36 o 
   3   7   9    35515.42    33766.32    653.77 o 
   5   7   9    20016.55    19753.88    468.14 o 
   7   7   9    94724.89    95031.57   1739.91 o 
   9   7   9    39461.79    41591.14    919.09 o 
  11   7   9    55066.51    58850.91   1223.15 o 
  13   7   9    18882.61    19695.01    730.57 o 
 -24   8   9     8270.14     8507.55    487.80 o 
 -22   8   9      113.16      164.14    219.76 o 
 -20   8   9      579.10      429.04    220.40 o 
 -18   8   9      126.51       91.49    185.76 o 
 -16   8   9     5145.33     4678.25    226.22 o 
 -14   8   9     6410.14     6280.64    285.52 o 
 -12   8   9    28047.55    26973.75    721.89 o 
 -10   8   9     2830.66     2730.53    242.93 o 
  -8   8   9    55565.48    56748.52   1786.96 o 
  -6   8   9     1899.79     1687.98    345.10 o 
  -4   8   9    53002.23    49664.83   1387.31 o 
  -2   8   9     5220.74     4728.23    378.31 o 
   0   8   9     2834.64     2921.77    319.99 o 
   2   8   9    10128.20     9992.99    375.31 o 
   4   8   9     5649.49     6142.62    309.94 o 
   6   8   9     2621.55     2476.39    236.45 o 
   8   8   9    23641.38    24457.87    649.03 o 
  10   8   9     2756.05     2614.93    276.54 o 
  12   8   9     7748.40     8857.23    442.76 o 
  14   8   9      102.95      -17.89    332.32 o 
 -23   9   9     9545.81     9576.51    426.41 o 
 -21   9   9    10080.88    10959.34    504.84 o 
 -19   9   9     2500.02     2961.83    270.57 o 
 -17   9   9     1228.12      937.05    173.56 o 
 -15   9   9    47145.19    47765.52    996.80 o 
 -13   9   9    30973.98    30717.92    560.02 o 
 -11   9   9    87674.20    89964.17   2105.00 o 
  -9   9   9    50326.38    52762.86   1768.50 o 
  -7   9   9    76615.01    73601.26   2281.67 o 
  -5   9   9    79761.35    74325.19   1942.91 o 
  -3   9   9     5825.58     5713.71    428.18 o 
  -1   9   9    30322.29    31371.80    988.89 o 
   1   9   9    10936.73    10541.71    388.12 o 
   3   9   9     4030.27     3616.93    230.61 o 
   5   9   9    76673.52    75907.91   1424.84 o 
   7   9   9    26058.30    25635.91    649.83 o 
   9   9   9    64724.70    67861.31   1340.50 o 
  11   9   9    25490.48    26004.60    706.60 o 
  13   9   9    19461.85    20826.01    653.63 o 
 -24  10   9     2318.18     1974.46    288.43 o 
 -22  10   9     1329.55     1671.89    263.38 o 
 -20  10   9      164.53      454.09    215.88 o 
 -18  10   9       60.91     -228.96    165.38 o 
 -16  10   9      993.32      780.93    169.59 o 
 -14  10   9    11840.48    11553.81    323.76 o 
 -12  10   9     1111.45      789.16    172.04 o 
 -10  10   9    17200.04    16875.05    519.45 o 
  -8  10   9     2740.97     3253.32    249.66 o 
  -6  10   9    35183.54    36363.58    906.40 o 
  -4  10   9     5079.45     5347.34    424.50 o 
  -2  10   9    37472.85    36187.55   1100.86 o 
   0  10   9       12.76      358.85    236.33 o 
   2  10   9      382.96      363.05    148.22 o 
   4  10   9     1045.64     1030.87    181.30 o 
   6  10   9     5667.03     5481.34    296.33 o 
   8  10   9     7189.29     6528.82    436.60 o 
  10  10   9    17301.65    16499.38    716.43 o 
  12  10   9      567.38      758.61    331.12 o 
 -23  11   9    10621.96    10844.75    476.83 o 
 -21  11   9      704.31      206.48    234.93 o 
 -19  11   9      685.61      711.06    227.44 o 
 -17  11   9    22694.14    23667.00    525.27 o 
 -15  11   9    11191.04    10756.45    346.09 o 
 -13  11   9    50652.66    51378.59    919.32 o 
 -11  11   9    31523.74    31169.32    635.36 o 
  -9  11   9    59229.25    58116.87   1224.99 o 
  -7  11   9    40157.57    40341.68    919.05 o 
  -5  11   9    22147.31    22917.21   1265.38 o 
  -3  11   9    27875.66    28149.52    957.51 o 
  -1  11   9      798.07     1476.97    370.67 o 
   1  11   9      456.15      502.52    254.62 o 
   3  11   9    27964.72    27060.60    699.44 o 
   5  11   9    18898.48    17995.07    676.95 o 
   7  11   9    39097.84    39252.30   1122.41 o 
   9  11   9    18183.17    18746.20    749.77 o 
  11  11   9    28692.69    30014.03    988.15 o 
  13  11   9     9513.81     9548.44    572.58 o 
 -22  12   9      110.13     -220.68    241.51 o 
 -20  12   9      507.22      538.31    309.36 o 
 -18  12   9      590.36      846.92    230.90 o 
 -16  12   9     5438.45     5699.36    312.11 o 
 -14  12   9     9256.54     9751.22    434.17 o 
 -12  12   9    13923.48    14264.48    490.41 o 
 -10  12   9     6595.83     6717.80    344.62 o 
  -8  12   9    31271.76    32679.48    814.16 o 
  -6  12   9     1305.56     1318.94    303.72 o 
  -4  12   9    22465.55    24244.25    855.05 o 
  -2  12   9       90.08     -137.45    275.55 o 
   0  12   9      765.67      965.01    298.25 o 
   2  12   9     1131.79      937.26    297.26 o 
   4  12   9      874.33      731.91    274.66 o 
   6  12   9    13033.76    11983.94    571.22 o 
   8  12   9    18263.83    20586.54    933.06 o 
  10  12   9     3912.49     3065.11    409.37 o 
  12  12   9     8843.69     9329.06    702.99 o 
 -21  13   9     1618.83     1166.95    345.77 o 
 -19  13   9     1930.00     1906.42    258.89 o 
 -17  13   9      762.81      680.69    224.09 o 
 -15  13   9    20851.29    21433.52    729.59 o 
 -13  13   9    19452.87    19297.34    584.96 o 
 -11  13   9    34859.12    36098.72    867.23 o 
  -9  13   9    20193.74    20432.75    601.13 o 
  -7  13   9    24146.30    25316.58    674.96 o 
  -5  13   9    22054.05    22622.43    843.59 o 
  -3  13   9     6859.69     6919.32    450.82 o 
  -1  13   9     4941.65     5343.21    424.79 o 
   1  13   9     2960.92     2373.82    357.89 o 
   3  13   9     7170.14     6530.01    352.61 o 
   5  13   9    14910.70    13652.59    626.30 o 
   7  13   9    12335.22    12225.92    609.61 o 
   9  13   9    22352.38    21917.46    822.10 o 
  11  13   9    12149.87    12344.54    678.74 o 
 -20  14   9       11.32     -178.83    254.16 o 
 -18  14   9      535.12       94.45    238.08 o 
 -16  14   9     7626.96     7804.70    370.82 o 
 -14  14   9    17598.07    17953.32    678.19 o 
 -12  14   9    20264.96    20796.43    609.37 o 
 -10  14   9    37399.61    37666.64    906.02 o 
  -8  14   9     8644.81     9489.99    430.66 o 
  -6  14   9    26967.93    27982.25    770.47 o 
  -4  14   9     4176.30     4301.87    398.47 o 
  -2  14   9      320.42      -36.14    260.24 o 
   0  14   9       21.93       23.50    279.74 o 
   2  14   9     4760.90     5412.81    336.60 o 
   4  14   9    13252.37    12858.92    608.05 o 
   6  14   9    11955.78    12429.00    595.69 o 
   8  14   9     7692.92     7785.97    500.08 o 
  10  14   9    22839.32    24064.34    882.53 o 
 -19  15   9      135.74      149.43    235.03 o 
 -17  15   9     1818.85     2361.76    282.44 o 
 -15  15   9     4916.52     4028.58    581.56 o 
 -13  15   9    21633.70    21996.78    784.30 o 
 -11  15   9     7761.21     7862.95    442.33 o 
  -9  15   9    26914.11    27975.47    748.59 o 
  -7  15   9    21439.73    21918.21   1070.03 o 
  -5  15   9    17117.82    18281.79   1744.69 o 
  -3  15   9     6119.28     7064.80    619.91 o 
  -1  15   9     3288.04     3417.54    313.87 o 
   1  15   9        0.84     -182.68    206.17 o 
   3  15   9     5533.47     5065.27    411.52 o 
   5  15   9    11112.35    10930.97    586.51 o 
   7  15   9    14835.41    15638.84   1016.14 o 
   9  15   9     7171.16     6890.22    494.26 o 
 -18  16   9      616.65      704.72    325.34 o 
 -16  16   9     3852.36     3978.08    517.66 o 
 -14  16   9    10933.79    10521.81    658.25 o 
 -12  16   9    27455.19    26821.84    749.38 o 
 -10  16   9     7802.27     7975.88    408.40 o 
  -8  16   9    31207.42    31717.51    824.14 o 
  -6  16   9     3867.86     3901.83    328.77 o 
  -4  16   9    18336.45    19136.89    875.54 o 
  -2  16   9      624.67      951.48    306.89 o 
   0  16   9       33.36       12.04    198.79 o 
   2  16   9     2788.79     2544.52    343.87 o 
   4  16   9     6175.58     5611.48    702.99 o 
   6  16   9     9133.77     9292.73    540.05 o 
   8  16   9    17504.55    19106.79    780.71 o 
 -17  17   9      271.94      194.56    319.38 o 
 -15  17   9     5602.80     6396.24    465.82 o 
 -13  17   9     4015.41     3500.66    404.00 o 
 -11  17   9    21828.33    21423.50    653.19 o 
  -9  17   9    10143.72     9667.23    454.74 o 
  -7  17   9    18333.79    19530.27    618.69 o 
  -5  17   9    16893.04    17612.19    591.27 o 
  -3  17   9      636.35     1192.18    343.67 o 
  -1  17   9     3163.36     3931.72    416.71 o 
   1  17   9      555.08      518.27    299.91 o 
   3  17   9      310.02      -79.93    313.15 o 
   5  17   9    16581.64    16246.43    699.82 o 
   7  17   9     3835.73     3513.01    568.78 o 
 -16  18   9     1988.99     1593.03    690.21 o 
 -14  18   9     5005.04     5785.69    480.44 o 
 -12  18   9     5266.92     4848.92    428.18 o 
 -10  18   9    24658.34    23871.51    703.08 o 
  -8  18   9     2513.92     2599.96    312.65 o 
  -6  18   9    22344.18    22924.71    695.27 o 
  -4  18   9      367.95      635.36    350.10 o 
  -2  18   9     6265.12     6548.87    496.68 o 
   0  18   9       31.68      383.45    466.53 o 
   2  18   9      150.89      140.25    325.34 o 
   4  18   9     2119.64     2112.40    396.06 o 
   6  18   9     8873.61     8180.25    818.02 o 
 -15  19   9     2064.54     1451.36    400.29 o 
 -13  19   9    11049.31    12104.02    709.38 o 
 -11  19   9     2177.31     2655.68    369.24 o 
  -9  19   9    12210.65    12478.56    547.15 o 
  -7  19   9     7754.75     7896.99    439.69 o 
  -5  19   9     2668.62     3168.17    335.44 o 
  -3  19   9     4608.33     4859.05    474.93 o 
  -1  19   9     1155.15     1223.48    351.49 o 
   1  19   9     1384.01     1776.65    562.39 o 
   3  19   9    10969.18     9817.19    613.14 o 
   5  19   9      799.45      374.21    368.51 o 
 -12  20   9    12936.71    14181.35    709.72 o 
 -10  20   9     3325.81     3333.30    356.00 o 
  -8  20   9    17175.72    17807.15    626.00 o 
  -6  20   9     1929.93     1473.41    320.17 o 
  -4  20   9    15904.80    16008.53    771.61 o 
  -2  20   9     1088.25      831.74    367.59 o 
   0  20   9     1873.02     2300.69    677.43 o 
   2  20   9      955.44      664.64    600.74 o 
  -9  21   9     2789.85     2677.96    369.10 o 
  -7  21   9     3090.75     3239.79    384.03 o 
  -5  21   9     4170.73     4136.66    373.45 o 
  -3  21   9      381.76      629.83    386.88 o 
  -1  21   9     3150.65     3310.44    754.12 o 
 -24   0  10    53901.31    54769.29   1904.46 o 
 -22   0  10    51109.97    48314.57   1712.74 o 
 -20   0  10    53070.43    54465.22   1428.03 o 
 -18   0  10    46654.82    44959.74   1216.09 o 
 -16   0  10     2256.81     2224.61    305.02 o 
 -14   0  10     3826.44     4930.45    402.62 o 
 -12   0  10    47836.32    48436.16   1265.38 o 
 -10   0  10     1695.27     2083.41    447.36 o 
  -8   0  10   190641.95   192836.48   6365.25 o 
  -6   0  10    43648.44    44339.48   1802.21 o 
  -4   0  10   214061.12   206231.66   6723.14 o 
  -2   0  10   104515.58   106560.48   3668.33 o 
   0   0  10    75539.72    76229.66   2709.71 o 
   2   0  10    43382.11    43163.57   1712.74 o 
   4   0  10     1891.43     1413.74    247.44 o 
   6   0  10       20.25     -179.73    217.99 o 
   8   0  10    35092.22    39308.85   1102.48 o 
  10   0  10     3998.71     4857.02    600.74 o 
  12   0  10    76737.62    87260.20   2863.09 o 
  14   0  10    32224.99    33666.82   1495.45 o 
 -25   1  10     1841.28     2053.84    683.82 o 
 -23   1  10     1549.77     1590.63    303.72 o 
 -21   1  10      695.69      804.13    242.91 o 
 -19   1  10     1608.34     1949.71    228.80 o 
 -17   1  10     5941.94     6096.42    290.50 o 
 -15   1  10     2427.77     2265.64    219.54 o 
 -13   1  10     2002.81     2542.56    249.06 o 
 -11   1  10     2907.92     3352.74    388.63 o 
  -9   1  10     3859.67     4481.07    379.60 o 
  -7   1  10      525.39      648.12    260.24 o 
  -5   1  10    15169.73    14176.82    619.05 o 
  -3   1  10    14113.37    14416.75    605.34 o 
  -1   1  10    10750.72    10750.10    533.24 o 
   1   1  10    18945.42    18322.15   1322.90 o 
   3   1  10     3769.40     4098.34    222.20 o 
   5   1  10     5813.11     6545.39    278.90 o 
   7   1  10     1200.78      909.26    199.76 o 
   9   1  10     1940.94     2393.63    399.87 o 
  11   1  10       54.70     -319.54    587.96 o 
  13   1  10      363.89      222.19    327.57 o 
 -24   2  10    27240.96    26103.65    831.35 o 
 -22   2  10    46434.73    47132.66   1188.26 o 
 -20   2  10    54053.82    51524.68   1246.21 o 
 -18   2  10    26272.36    26634.03    673.38 o 
 -16   2  10    15580.34    15905.07    450.22 o 
 -14   2  10     4116.55     3734.46    262.61 o 
 -12   2  10      246.99      299.55    153.50 o 
 -10   2  10   138064.72   144251.72   5483.32 o 
  -8   2  10    14763.00    15161.84    659.03 o 
  -6   2  10   243698.84   248070.50   5994.59 o 
  -4   2  10    55670.05    56568.55   1572.14 o 
  -2   2  10   140973.50   140560.16   3325.94 o 
   0   2  10    49535.84    47773.97   1305.96 o 
   2   2  10    30553.11    27816.02    880.89 o 
   4   2  10    10428.44    10341.76    342.75 o 
   6   2  10     4111.05     4785.67    256.44 o 
   8   2  10     2240.64     2794.09    277.77 o 
  10   2  10    57736.42    62847.62   1531.92 o 
  12   2  10    14297.42    16175.61    700.05 o 
  14   2  10    56342.32    63657.29   1622.15 o 
 -25   3  10     3461.80     3319.88    374.34 o 
 -23   3  10      378.86      586.13    345.10 o 
 -21   3  10      855.31      841.21    252.61 o 
 -19   3  10      710.13      285.16    192.40 o 
 -17   3  10     1589.32     1602.40    218.06 o 
 -15   3  10      109.50      310.47    180.90 o 
 -13   3  10      562.58      466.33    173.42 o 
 -11   3  10      663.77      147.65    261.63 o 
  -9   3  10      145.17     -167.61    239.38 o 
  -7   3  10     7268.79     6636.91    438.27 o 
  -5   3  10    12017.03    11963.29    573.86 o 
  -3   3  10      856.38      369.72    242.02 o 
  -1   3  10     6631.59     6512.82    411.15 o 
   1   3  10     2098.99     2249.57    284.59 o 
   3   3  10    11387.94    11871.71    361.59 o 
   5   3  10      179.91      -70.80    175.26 o 
   7   3  10     1337.05     1892.98    299.24 o 
   9   3  10      544.83       99.07    430.06 o 
  11   3  10      353.67      166.16    280.18 o 
  13   3  10       24.22     -433.19    288.79 o 
 -24   4  10    48252.71    46822.54   1210.68 o 
 -22   4  10    41682.11    40346.29    931.66 o 
 -20   4  10    44751.39    44759.13    981.31 o 
 -18   4  10    25497.56    25796.59    599.53 o 
 -16   4  10     5657.45     5787.00    280.63 o 
 -14   4  10      260.19      208.14    169.36 o 
 -12   4  10    18312.35    19185.85   1367.63 o 
 -10   4  10    34080.28    33386.29   1080.01 o 
  -8   4  10   108718.78   109615.42   4997.62 o 
  -6   4  10    46735.73    47794.55   1364.38 o 
  -4   4  10   107877.91   106707.00   2625.24 o 
  -2   4  10    84942.88    80975.06   2051.38 o 
   0   4  10    42668.34    40969.77   1174.00 o 
   2   4  10    32972.05    31119.30    732.27 o 
   4   4  10     2197.82     2119.60    194.53 o 
   6   4  10      185.98      176.25    270.42 o 
   8   4  10    29628.88    29094.01    725.15 o 
  10   4  10     7756.65     8672.35    422.98 o 
  12   4  10    42870.67    47385.50   1278.85 o 
 -25   5  10     2039.59     2011.07    365.95 o 
 -23   5  10     7720.63     8695.04    469.71 o 
 -21   5  10     1619.40     1558.91    487.95 o 
 -19   5  10     5329.33     5996.96    340.20 o 
 -17   5  10      276.27      308.34    178.97 o 
 -15   5  10      299.46      101.27    173.14 o 
 -13   5  10     2057.67     2498.26    216.14 o 
 -11   5  10     3680.41     4007.50    856.37 o 
  -9   5  10     6999.61     6821.04    483.47 o 
  -7   5  10    11125.42    11696.67    609.61 o 
  -5   5  10     6533.15     6863.83    455.81 o 
  -3   5  10    12465.67    12078.70    569.39 o 
  -1   5  10     2353.88     2024.67    301.86 o 
   1   5  10    10908.27    10121.73    556.00 o 
   3   5  10       90.10       -7.97    138.70 o 
   5   5  10       16.46       -4.54    153.73 o 
   7   5  10     4040.85     4246.75    295.88 o 
   9   5  10     1221.75     1359.94    253.91 o 
  11   5  10     1981.47     2371.53    374.99 o 
  13   5  10     4158.35     4596.35    429.23 o 
 -24   6  10    26260.68    25630.89    835.68 o 
 -22   6  10    39942.38    40444.79    942.55 o 
 -20   6  10    36152.90    34885.09    829.43 o 
 -18   6  10    24729.26    24847.97    653.84 o 
 -16   6  10     8250.29     8315.89    346.84 o 
 -14   6  10      487.73      220.58    196.45 o 
 -12   6  10     4477.73     3936.47    281.78 o 
 -10   6  10    46193.96    45981.63   1674.39 o 
  -8   6  10    44254.05    43567.29   1300.62 o 
  -6   6  10   128589.99   122479.88   2995.83 o 
  -4   6  10    67554.14    60993.95   2287.91 o 
  -2   6  10    67375.17    62816.48   1675.65 o 
   0   6  10    47774.45    45313.75   1751.08 o 
   2   6  10    25959.98    24339.24    842.83 o 
   4   6  10    12030.00    11607.78    448.90 o 
   6   6  10     6888.80     6833.40    486.16 o 
   8   6  10     1702.15     2295.42    262.37 o 
  10   6  10    27601.57    29513.78    778.73 o 
  12   6  10    21192.77    21605.21    804.38 o 
 -23   7  10     5056.94     5191.21    488.49 o 
 -21   7  10     9644.49    10221.58    458.89 o 
 -19   7  10      893.92     1087.59    238.05 o 
 -17   7  10     6322.49     6626.96    428.01 o 
 -15   7  10       17.53     -267.42    178.28 o 
 -13   7  10      592.01      393.89    249.06 o 
 -11   7  10     7320.58     7287.82    984.19 o 
  -9   7  10     8164.92     8069.49    514.21 o 
  -7   7  10    13351.78    12190.34    901.10 o 
  -5   7  10    27224.02    26712.46    930.39 o 
  -3   7  10    11621.98    11045.00    560.35 o 
  -1   7  10    11100.05    10556.78   1393.20 o 
   1   7  10      122.14       36.98    251.13 o 
   3   7  10     8366.21     8309.66    531.32 o 
   5   7  10     2253.00     1688.21    202.99 o 
   7   7  10      819.64     1128.57    233.31 o 
   9   7  10     6327.50     7455.71    379.33 o 
  11   7  10     3336.77     3861.20    415.48 o 
  13   7  10     2187.34     2062.22    383.40 o 
 -24   8  10    26521.94    28200.19    898.43 o 
 -22   8  10    30743.04    31612.19    715.84 o 
 -20   8  10    33171.88    34297.05   1453.03 o 
 -18   8  10    25497.31    25392.79    648.18 o 
 -16   8  10     3776.56     3284.30    397.45 o 
 -14   8  10      722.19      719.37    146.61 o 
 -12   8  10    12536.26    12243.67    440.60 o 
 -10   8  10    11032.93    10013.24    610.01 o 
  -8   8  10    58748.94    55187.49   1571.91 o 
  -6   8  10    66177.87    64641.29   1761.78 o 
  -4   8  10    57340.49    53383.22   1499.98 o 
  -2   8  10    77974.38    67267.09   1770.82 o 
   0   8  10    55603.23    51465.91   2607.45 o 
   2   8  10    36373.11    33262.20   1392.89 o 
   4   8  10      226.37       88.75    163.62 o 
   6   8  10     1774.38     1222.94    239.37 o 
   8   8  10    18869.83    20486.72    892.27 o 
  10   8  10    12578.87    13241.09    517.74 o 
  12   8  10    30362.46    32264.17    997.93 o 
 -23   9  10     7474.84     8719.45    579.29 o 
 -21   9  10     2412.32     2370.38    270.62 o 
 -19   9  10     8121.05     8142.98    382.65 o 
 -17   9  10     1308.80     1292.86    234.54 o 
 -15   9  10     6064.08     5818.28    331.84 o 
 -13   9  10     3018.92     3083.45    227.82 o 
 -11   9  10     1240.08     1639.85    212.53 o 
  -9   9  10     1490.97     1050.51    332.32 o 
  -7   9  10     5815.26     6073.89    517.66 o 
  -5   9  10    10801.22    10440.97    569.18 o 
  -3   9  10    15243.10    15620.07    773.29 o 
  -1   9  10     1743.88     2109.67    325.37 o 
   1   9  10    29803.65    28074.75    833.02 o 
   3   9  10       77.31     -173.91    173.42 o 
   5   9  10     1789.58     1905.11    322.20 o 
   7   9  10     4510.73     4228.86    311.28 o 
   9   9  10      598.18      402.74    308.77 o 
  11   9  10     2674.50     2746.76    423.63 o 
 -22  10  10    26782.21    29121.33    751.25 o 
 -20  10  10    24216.16    25322.22    672.48 o 
 -18  10  10     9096.21     9105.94    417.02 o 
 -16  10  10    20530.29    19602.73    643.86 o 
 -14  10  10     5491.04     5677.09    271.36 o 
 -12  10  10     1150.64     1273.14    240.75 o 
 -10  10  10    44595.53    46101.51   1907.45 o 
  -8  10  10     8520.32     8059.53    523.97 o 
  -6  10  10   105070.22    97161.77   2480.32 o 
  -4  10  10    43983.93    42319.56   1482.67 o 
  -2  10  10    47677.95    44406.84   1309.67 o 
   0  10  10    34326.20    31112.71    744.19 o 
   2  10  10    13892.66    13180.38    470.86 o 
   4  10  10     2358.92     2396.06    440.97 o 
   6  10  10      743.31      651.86    285.42 o 
   8  10  10      500.67      871.22    334.04 o 
  10  10  10    29690.02    32673.15   1092.83 o 
 -21  11  10     6193.45     7201.06    375.37 o 
 -19  11  10      392.79      337.27    241.51 o 
 -17  11  10     7174.08     7093.36    294.86 o 
 -15  11  10      991.53      959.51    217.69 o 
 -13  11  10      118.04      183.68    162.98 o 
 -11  11  10     3459.97     3552.33    297.98 o 
  -9  11  10     3539.53     3567.74    378.31 o 
  -7  11  10      630.40     1116.02    315.94 o 
  -5  11  10    36354.54    36084.62   1174.00 o 
  -3  11  10    12222.21    11783.83   1048.09 o 
  -1  11  10    17709.82    17134.46    818.02 o 
   1  11  10      287.25      435.18    364.28 o 
   3  11  10    11626.56    10863.48    466.27 o 
   5  11  10      149.87      204.51    260.24 o 
   7  11  10      249.90      -56.58    303.72 o 
   9  11  10     2384.22     1901.15    387.37 o 
  11  11  10     3113.86     3090.60    423.63 o 
 -22  12  10    18688.10    19194.52    769.54 o 
 -20  12  10    13177.79    14042.30    665.88 o 
 -18  12  10    14034.69    13862.27   1342.07 o 
 -16  12  10     1751.68     1880.09    323.86 o 
 -14  12  10      432.60      308.36    226.11 o 
 -12  12  10    15936.14    16093.39    551.10 o 
 -10  12  10     6016.83     6768.78    356.96 o 
  -8  12  10    59688.89    59695.32   2051.45 o 
  -6  12  10    20305.33    19545.14    650.41 o 
  -4  12  10    32275.08    31442.81   1074.49 o 
  -2  12  10    22798.42    22896.86    875.43 o 
   0  12  10    25718.04    24458.54    893.53 o 
   2  12  10     9728.09     9620.75    678.75 o 
   4  12  10     2997.69     3227.58    352.81 o 
   6  12  10      556.09      568.97    314.78 o 
   8  12  10     9549.40    10381.89    589.46 o 
  10  12  10     3983.44     4990.64    491.02 o 
 -21  13  10     5048.43     5419.17    472.88 o 
 -19  13  10     6576.15     7560.90    502.26 o 
 -17  13  10      960.33     1345.32    254.08 o 
 -15  13  10     1947.01     1939.21    322.43 o 
 -13  13  10     2899.87     2910.13    297.22 o 
 -11  13  10     6722.82     6996.29    372.28 o 
  -9  13  10     5131.39     5507.20    722.64 o 
  -7  13  10    21832.18    23432.96    891.34 o 
  -5  13  10    14030.83    14724.27    571.52 o 
  -3  13  10    28605.17    30785.66   1329.29 o 
  -1  13  10     5443.72     4595.09    456.35 o 
   1  13  10    14753.19    14409.56    529.36 o 
   3  13  10     1670.35     1592.06    318.80 o 
   5  13  10      128.92     -395.64    263.76 o 
   7  13  10     2664.29     2769.06    396.23 o 
   9  13  10     3125.06     2551.44    408.43 o 
 -20  14  10    11568.11    11915.95    627.70 o 
 -18  14  10     6535.57     7080.85    385.86 o 
 -16  14  10     3701.67     3423.21    374.34 o 
 -14  14  10      194.53     -290.00    275.55 o 
 -12  14  10      909.62     1013.32    268.04 o 
 -10  14  10     9518.61     8992.26    437.68 o 
  -8  14  10    10290.03    10307.44    460.88 o 
  -6  14  10    42786.92    42688.56   1318.87 o 
  -4  14  10    13041.00    12436.18    704.27 o 
  -2  14  10    17977.50    17925.74    797.99 o 
   0  14  10    15556.08    15124.82    731.41 o 
   2  14  10    11403.70    11317.82    592.70 o 
   4  14  10      153.51      297.68    307.03 o 
   6  14  10      272.76       19.17    278.43 o 
   8  14  10      627.97      432.52    361.96 o 
 -19  15  10     7644.67     8903.04    427.50 o 
 -17  15  10     1916.25     1982.20    374.46 o 
 -15  15  10     1337.66     1884.37    361.96 o 
 -13  15  10     2392.08     2965.86    418.64 o 
 -11  15  10     3707.72     4258.30    329.22 o 
  -9  15  10    11550.75    11675.64    501.36 o 
  -7  15  10    16890.01    16438.57   1048.09 o 
  -5  15  10    36403.93    38303.90   1354.85 o 
  -3  15  10    15493.36    16827.41    888.32 o 
  -1  15  10    12016.35    13199.00    723.04 o 
   1  15  10     5559.80     5277.89    358.46 o 
   3  15  10      793.54     1313.93    312.86 o 
   5  15  10        5.00      -75.74    301.86 o 
   7  15  10     2466.11     2246.55    405.23 o 
 -18  16  10     3237.30     3825.24    594.35 o 
 -16  16  10     5924.92     6518.18    489.53 o 
 -14  16  10      308.53      138.00    581.56 o 
 -12  16  10      432.75      697.06    270.57 o 
 -10  16  10     5923.60     6286.42    388.41 o 
  -8  16  10     3814.27     4308.74    350.58 o 
  -6  16  10    25106.22    24936.00    946.30 o 
  -4  16  10    10512.67    10126.97    862.76 o 
  -2  16  10    12132.36    11297.78    824.42 o 
   0  16  10    17266.78    17524.59   1337.39 o 
   2  16  10     8438.52     7786.08    511.27 o 
   4  16  10      285.36      375.27    331.66 o 
   6  16  10        6.91     -192.24    613.52 o 
 -17  17  10     2845.37     3154.62    419.61 o 
 -15  17  10      160.54       98.77    345.77 o 
 -13  17  10       18.72     -304.54    307.03 o 
 -11  17  10     5510.29     4561.53    379.16 o 
  -9  17  10     5871.40     5721.81    423.76 o 
  -7  17  10     5311.89     5542.64    502.26 o 
  -5  17  10    21917.16    22102.58   1048.09 o 
  -3  17  10    13978.26    15325.76    756.95 o 
  -1  17  10     8681.07     9316.43    639.08 o 
   1  17  10     6187.76     5939.43    447.36 o 
   3  17  10     3041.42     2853.34    568.78 o 
   5  17  10      150.95      -95.60    309.49 o 
 -14  18  10      173.89      322.74    360.17 o 
 -12  18  10     4356.94     4567.30    438.45 o 
 -10  18  10      379.90      740.46    301.35 o 
  -8  18  10    12200.80    12128.20    537.61 o 
  -6  18  10    10579.67     9921.09    623.22 o 
  -4  18  10    11593.67    11933.64   1016.14 o 
  -2  18  10     6223.24     6115.27    432.57 o 
   0  18  10     9629.43    11068.89    996.97 o 
   2  18  10      729.38     1239.82    536.83 o 
   4  18  10      470.80      984.19    549.61 o 
 -13  19  10      809.97       70.77    369.24 o 
 -11  19  10     1244.96      780.84    318.14 o 
  -9  19  10     2606.71     3015.02    340.34 o 
  -7  19  10     6191.92     6068.31    429.27 o 
  -5  19  10    12638.83    12245.38    690.64 o 
  -3  19  10    12352.18    12625.31    705.99 o 
  -1  19  10     6217.49     6563.21    578.43 o 
   1  19  10     2914.44     1917.24    664.64 o 
 -10  20  10     3971.86     3531.96    389.98 o 
  -8  20  10     2538.39     2624.59    395.68 o 
  -6  20  10     8323.99     8954.80    620.48 o 
  -4  20  10     2798.99     3244.52    466.60 o 
  -2  20  10     3829.01     4435.27    484.05 o 
 -25   1  11     8013.15     8224.24    505.16 o 
 -23   1  11    23801.05    24323.75   1099.22 o 
 -21   1  11    36596.75    37972.59    897.25 o 
 -19   1  11    58035.56    59558.11   1094.36 o 
 -17   1  11    83695.60    82360.26   1405.58 o 
 -15   1  11    65645.52    64531.64   1142.09 o 
 -13   1  11    31875.88    33660.71   1134.24 o 
 -11   1  11    13235.67    14532.56    709.44 o 
  -9   1  11     3874.23     4115.76    400.29 o 
  -7   1  11     6331.28     6784.50    451.63 o 
  -5   1  11    36822.90    39626.29   1188.47 o 
  -3   1  11    42380.72    41321.21   1210.99 o 
  -1   1  11    68627.97    67655.79   1766.91 o 
   1   1  11   140299.83   135011.88   3222.03 o 
   3   1  11    81481.73    83672.91   1383.93 o 
   5   1  11    45627.21    47907.78    895.93 o 
   7   1  11    20389.12    21737.34    546.64 o 
   9   1  11     3869.11     3998.42    400.29 o 
  11   1  11       62.93      -14.71    329.05 o 
 -24   2  11      164.15      -24.33    279.74 o 
 -22   2  11      147.59       96.23    296.66 o 
 -20   2  11      266.09       77.27    214.82 o 
 -18   2  11       21.71      -90.49    186.57 o 
 -16   2  11      561.86      452.60    190.27 o 
 -14   2  11      935.39      862.08    186.96 o 
 -12   2  11      193.14      -44.27    311.71 o 
 -10   2  11      431.37      828.33    301.86 o 
  -8   2  11     3788.46     4628.87    428.66 o 
  -6   2  11       11.43     -262.60    287.59 o 
  -4   2  11       18.82      110.39    247.44 o 
  -2   2  11      460.53      295.35    248.73 o 
   0   2  11      658.39      592.72    281.20 o 
   2   2  11     2583.36     2527.91    313.99 o 
   4   2  11      481.18      389.39    228.76 o 
   6   2  11      878.34      591.94    195.53 o 
   8   2  11      570.69       59.62    221.48 o 
  10   2  11      272.27     -332.32    511.27 o 
  12   2  11        0.73      292.50    351.09 o 
 -23   3  11    14493.66    13799.49    619.05 o 
 -21   3  11    53124.79    52349.32   1122.15 o 
 -19   3  11    44671.50    44736.88    890.32 o 
 -17   3  11    91639.66    87464.07   1655.37 o 
 -15   3  11    61008.00    60555.10   1087.89 o 
 -13   3  11    19805.62    20256.04   1156.74 o 
 -11   3  11     7926.10     9007.47    575.17 o 
  -9   3  11    14589.69    15104.55    698.30 o 
  -7   3  11    27601.71    29249.14    979.84 o 
  -5   3  11    36251.12    38089.27   1661.61 o 
  -3   3  11    31075.64    30528.33   1425.15 o 
  -1   3  11    96145.89    90194.34   2259.28 o 
   1   3  11    85629.60    81613.66   2078.50 o 
   3   3  11    91034.50    91954.21   1497.65 o 
   5   3  11    27175.14    29346.37    637.36 o 
   7   3  11    19608.46    19622.95    590.68 o 
   9   3  11     1433.44     1271.00    329.70 o 
  11   3  11       33.42     -460.34    306.89 o 
 -24   4  11      339.83      447.36    325.37 o 
 -22   4  11     1213.42      810.31    284.96 o 
 -20   4  11     3656.85     3384.96    351.97 o 
 -18   4  11      328.39      727.94    211.04 o 
 -16   4  11     1479.57     1704.45    233.19 o 
 -14   4  11     3125.62     3604.94    313.83 o 
 -12   4  11       79.91      -44.26    301.86 o 
 -10   4  11     1056.90      497.26    329.79 o 
  -8   4  11     1241.26     1599.73    315.94 o 
  -6   4  11     1254.01      924.93    296.61 o 
  -4   4  11     4927.77     4645.58    715.77 o 
  -2   4  11     1521.32     1902.71    607.13 o 
   0   4  11     3376.96     3422.71    352.13 o 
   2   4  11     1753.14     1856.82    234.64 o 
   4   4  11     5647.32     5158.02    269.02 o 
   6   4  11      113.21        6.85    187.84 o 
   8   4  11       88.02     -366.90    244.60 o 
  10   4  11      748.74      255.63    334.41 o 
 -23   5  11    16011.63    15045.96    576.67 o 
 -21   5  11    39901.81    40276.57    949.60 o 
 -19   5  11    45722.92    45046.24   1147.72 o 
 -17   5  11    69017.59    68700.65   1223.15 o 
 -15   5  11    47563.56    48589.69    922.71 o 
 -13   5  11    22855.33    23894.09   1917.24 o 
 -11   5  11     7522.80     8409.50    760.51 o 
  -9   5  11     3603.47     3405.89    472.92 o 
  -7   5  11      472.60      645.66    303.72 o 
  -5   5  11    76561.41    74398.38   1955.96 o 
  -3   5  11    25862.64    24030.16    852.33 o 
  -1   5  11    59437.64    56858.74   1557.46 o 
   1   5  11    83191.09    77634.59   1992.12 o 
   3   5  11    63496.23    65269.92   1126.78 o 
   5   5  11    27512.03    27413.38    699.21 o 
   7   5  11    20248.97    20597.77    606.22 o 
   9   5  11     3924.59     3914.55    351.69 o 
  11   5  11       64.78     -207.60    734.94 o 
 -24   6  11     1475.27      723.51    343.09 o 
 -22   6  11     4014.80     4191.02    354.78 o 
 -20   6  11    10629.31    11156.04    475.10 o 
 -18   6  11     5909.35     6435.90    535.01 o 
 -16   6  11     8065.12     8756.00    362.72 o 
 -14   6  11     1631.71     1281.11    267.34 o 
 -12   6  11     8202.11     9659.27    610.01 o 
 -10   6  11      331.08      119.06    329.79 o 
  -8   6  11     2950.04     3364.05    402.11 o 
  -6   6  11    11337.56    10279.21    651.86 o 
  -4   6  11    17914.62    17454.90    727.18 o 
  -2   6  11     9819.76     9603.34    532.32 o 
   0   6  11    11886.43    11328.27    586.63 o 
   2   6  11     6520.35     7046.81    345.23 o 
   4   6  11     5868.56     6266.74    291.66 o 
   6   6  11      107.24      -43.90    215.20 o 
   8   6  11     3149.48     2672.46    310.72 o 
  10   6  11      655.22      502.05    268.05 o 
 -23   7  11    17945.63    19061.43    713.05 o 
 -21   7  11    18397.42    18417.80    653.62 o 
 -19   7  11    46772.47    47993.06   1061.93 o 
 -17   7  11    51790.43    49162.20   1643.78 o 
 -15   7  11    54077.37    54604.98   1211.28 o 
 -13   7  11    19877.78    20757.37    903.80 o 
 -11   7  11     7267.59     7009.87    754.12 o 
  -9   7  11     6980.06     6839.05    509.15 o 
  -7   7  11    14907.99    14531.64    694.34 o 
  -5   7  11     6752.14     6009.70    469.71 o 
  -3   7  11    49083.21    45449.37   1341.02 o 
  -1   7  11    32637.49    27972.30    947.83 o 
   1   7  11   109871.69    98550.60   1878.70 o 
   3   7  11    37513.31    36016.67    725.77 o 
   5   7  11    40695.82    41183.70   2157.37 o 
   7   7  11    14250.13    14154.56    748.90 o 
   9   7  11     2474.10     2038.52    288.45 o 
  11   7  11      142.56     -403.97    313.19 o 
 -22   8  11     5491.82     5173.88    511.52 o 
 -20   8  11     4744.76     4712.30    363.53 o 
 -18   8  11     9285.48     9929.85    452.41 o 
 -16   8  11     2142.79     1750.05    238.88 o 
 -14   8  11    26534.00    26890.37    876.17 o 
 -12   8  11     2860.04     2791.78    442.58 o 
 -10   8  11     6749.41     7299.28    556.00 o 
  -8   8  11     1477.50     1787.56    388.32 o 
  -6   8  11       82.78     -446.76    297.84 o 
  -4   8  11    18439.22    17567.97    753.66 o 
  -2   8  11    11945.96    11397.70    596.91 o 
   0   8  11     6584.14     6390.15    709.38 o 
   2   8  11    22181.39    21485.05    940.88 o 
   4   8  11      199.03       49.89    181.07 o 
   6   8  11    10340.66    10506.79    456.17 o 
   8   8  11      981.28      457.29    266.86 o 
  10   8  11     2142.44     1707.11    316.36 o 
 -21   9  11    34593.20    34902.46   1091.57 o 
 -19   9  11    22072.56    23637.73    694.63 o 
 -17   9  11    59195.82    63228.56   1496.78 o 
 -15   9  11    29053.36    28661.29   1872.73 o 
 -13   9  11    22336.66    21283.46   1273.87 o 
 -11   9  11    12470.88    11121.69    990.58 o 
  -9   9  11      367.43      672.06    434.58 o 
  -7   9  11     4991.40     4596.00    450.82 o 
  -5   9  11    30994.21    28293.32   1699.96 o 
  -3   9  11    10548.76     9362.18   1003.36 o 
  -1   9  11    82566.86    74314.79   1964.50 o 
   1   9  11    28406.75    26548.18    692.99 o 
   3   9  11    72442.54    70213.00   1422.39 o 
   5   9  11    15442.63    14476.28    517.28 o 
   7   9  11    16311.75    16268.56    731.50 o 
   9   9  11     1962.21     1575.37    382.12 o 
 -22  10  11     3403.62     3519.95    303.82 o 
 -20  10  11     7363.07     7211.41    387.42 o 
 -18  10  11     1768.11     2063.32    260.27 o 
 -16  10  11     8833.30     8128.90    636.42 o 
 -14  10  11      268.93     -242.62    259.14 o 
 -12  10  11    11826.34    11879.10   1399.59 o 
 -10  10  11     1997.84     1425.46    460.14 o 
  -8  10  11     5394.77     5125.95    477.99 o 
  -6  10  11      676.82      642.68    319.99 o 
  -4  10  11     7822.77     6776.54    977.80 o 
  -2  10  11     2569.22     1724.51    338.11 o 
   0  10  11     8943.13     8057.62   1092.83 o 
   2  10  11     3796.60     3520.87    305.54 o 
   4  10  11    30811.50    29822.68   2607.45 o 
   6  10  11     2598.60     2659.86    374.46 o 
   8  10  11     9676.76     9644.11    571.30 o 
 -21  11  11    15170.07    15245.92    565.65 o 
 -19  11  11    28767.56    30059.41    767.90 o 
 -17  11  11    28118.31    29047.17    917.82 o 
 -15  11  11    39141.28    39259.31   1248.62 o 
 -13  11  11    11476.05    11825.79    605.12 o 
 -11  11  11     2335.20     2639.47    438.27 o 
  -9  11  11     2999.62     2711.88    451.90 o 
  -7  11  11     6334.51     6321.75    696.60 o 
  -5  11  11    22444.29    20390.96    871.29 o 
  -3  11  11    22711.95    21329.99    858.47 o 
  -1  11  11    18113.66    16659.12    752.68 o 
   1  11  11    62648.55    57901.63   1625.63 o 
   3  11  11    18650.66    18473.68    739.76 o 
   5  11  11    20758.77    20172.84   1949.20 o 
   7  11  11     7017.40     6214.09    485.09 o 
   9  11  11      977.94     1004.90    391.21 o 
 -20  12  11     8104.86     8773.63    677.43 o 
 -18  12  11     7965.46     7771.23    779.68 o 
 -16  12  11     2415.89     2688.29    365.30 o 
 -14  12  11    18877.41    18565.51    751.61 o 
 -12  12  11      144.90       58.56    212.93 o 
 -10  12  11     3366.01     3363.35    388.21 o 
  -8  12  11      391.19       89.31    352.81 o 
  -6  12  11      300.05      452.97    447.36 o 
  -4  12  11     9916.61    10492.31    631.88 o 
  -2  12  11     6515.97     6387.61    496.84 o 
   0  12  11     9764.79     9231.73    569.39 o 
   2  12  11    27122.59    27089.14    744.11 o 
   4  12  11     1178.30      852.44    349.36 o 
   6  12  11     9652.20     9219.47    558.92 o 
   8  12  11       61.78     -482.99    321.99 o 
 -19  13  11    13323.08    12832.76    984.19 o 
 -17  13  11    27167.21    27238.73   1872.51 o 
 -15  13  11    14205.77    15413.29    671.37 o 
 -13  13  11    10699.36     9883.82    467.47 o 
 -11  13  11     3069.27     3259.94    331.25 o 
  -9  13  11      317.76      765.14    301.25 o 
  -7  13  11     1277.05     1255.65    394.91 o 
  -5  13  11    13340.54    12361.09    971.40 o 
  -3  13  11     9901.75     8905.48    587.26 o 
  -1  13  11    26766.13    25474.24    960.99 o 
   1  13  11    16757.61    16125.22    566.71 o 
   3  13  11    22563.65    21568.53    809.54 o 
   5  13  11     8096.37     7262.24    830.81 o 
   7  13  11     8930.44     8623.74    584.14 o 
 -18  14  11     9378.34     9790.73    856.37 o 
 -16  14  11    14117.54    13957.34    635.62 o 
 -14  14  11     6029.65     6350.13    439.30 o 
 -12  14  11     6024.72     6740.46    406.78 o 
 -10  14  11       39.65     -249.24    321.99 o 
  -8  14  11       76.60      139.70    284.10 o 
  -6  14  11     4261.43     4777.17    536.83 o 
  -4  14  11    16379.91    15544.64   1636.05 o 
  -2  14  11    14742.05    15462.24   1834.16 o 
   0  14  11    21635.38    21530.53    885.17 o 
   2  14  11    11466.29    11318.39    638.77 o 
   4  14  11    14524.52    14080.97    687.89 o 
   6  14  11      562.90      535.37    350.10 o 
 -17  15  11    10322.36    10809.04    622.26 o 
 -15  15  11    16256.24    16834.12   1067.27 o 
 -13  15  11     5805.92     5569.08    764.34 o 
 -11  15  11     1935.37     2772.83    337.76 o 
  -9  15  11     2099.93     2577.62    449.46 o 
  -7  15  11     3910.69     3615.19    398.80 o 
  -5  15  11     2077.23     2507.09    469.97 o 
  -3  15  11    11537.67    11589.77    713.83 o 
  -1  15  11     8203.43     7215.86    569.18 o 
   1  15  11    19415.48    18387.10   1559.36 o 
   3  15  11     9870.23     9845.96    589.15 o 
   5  15  11    12350.69    10987.96    614.17 o 
 -16  16  11     5657.88     5336.59    478.42 o 
 -14  16  11    12270.34    13127.88    667.84 o 
 -12  16  11      517.60      758.70    305.06 o 
 -10  16  11     4252.03     5045.21    393.36 o 
  -8  16  11     1276.24      823.80   1073.66 o 
  -6  16  11      324.72       66.84    300.90 o 
  -4  16  11    13955.10    14533.58    816.10 o 
  -2  16  11    13191.43    14553.97    977.80 o 
   0  16  11    13959.92    14024.41    578.66 o 
   2  16  11    11960.53    12825.74    678.19 o 
   4  16  11     5898.63     5094.39    478.73 o 
 -15  17  11     6978.33     7114.34    556.00 o 
 -13  17  11     5126.66     5569.87    473.91 o 
 -11  17  11     3321.56     3656.46    371.46 o 
  -9  17  11      603.74      258.19    380.22 o 
  -7  17  11       83.99      162.25    377.70 o 
  -5  17  11    10554.45    11622.45    558.08 o 
  -3  17  11      381.14      825.35    433.54 o 
  -1  17  11    17271.06    17356.73    637.57 o 
   1  17  11     7063.50     6109.25    478.73 o 
 -12  18  11     6464.09     7318.21    450.71 o 
 -10  18  11      372.48      686.01    313.04 o 
  -8  18  11     2432.65     2668.62    463.81 o 
  -6  18  11     2862.67     2416.06    475.91 o 
  -4  18  11     4231.98     3795.75    532.32 o 
  -2  18  11     5146.00     4371.00    555.34 o 
   0  18  11     7783.15     6582.54    843.59 o 
  -9  19  11     1054.13      940.16    439.15 o 
  -7  19  11     4774.00     5392.38    555.77 o 
  -5  19  11       73.35      -12.70    347.70 o 
 -24   0  12     2632.27     2773.61    536.83 o 
 -22   0  12     3008.75     2134.53    485.70 o 
 -20   0  12     2515.49     2818.11    415.40 o 
 -18   0  12    25523.75    25642.44   1220.65 o 
 -16   0  12    30106.15    27633.89   1137.57 o 
 -12   0  12    37591.07    41553.09   1878.90 o 
 -10   0  12   176756.69   183020.20   6173.53 o 
  -8   0  12    71429.20    77073.24   2901.43 o 
  -6   0  12     1892.43     1993.93    460.14 o 
  -4   0  12      286.37      306.76    370.67 o 
  -2   0  12    11154.03    13088.39    894.71 o 
   0   0  12     5338.55     6109.62    626.30 o 
   2   0  12    79291.91    79197.20   1887.07 o 
   4   0  12     8035.82     8651.56    497.47 o 
   6   0  12    91103.26    90347.65   4039.00 o 
   8   0  12    25235.57    25921.15   1252.60 o 
  10   0  12    44628.15    47995.03   1904.46 o 
 -23   1  12     1353.21     1482.78    347.17 o 
 -21   1  12      666.12      763.27    238.83 o 
 -19   1  12      262.57       82.83    210.23 o 
 -17   1  12      221.81      199.31    204.23 o 
 -15   1  12      318.95     -391.65    363.95 o 
 -13   1  12       35.61      -23.71    798.85 o 
 -11   1  12     6469.80     6578.02    741.33 o 
  -9   1  12    26888.36    28616.16   1021.29 o 
  -7   1  12    17568.32    18183.59   1092.83 o 
  -5   1  12     6540.40     6537.49    465.39 o 
  -3   1  12     6035.68     5848.05    442.58 o 
  -1   1  12    10785.22    11306.03    587.47 o 
   1   1  12     1188.56     1371.93    313.15 o 
   3   1  12     1559.63     1921.97    214.56 o 
   5   1  12       86.88       18.48    191.48 o 
   7   1  12      685.27      666.18    304.64 o 
   9   1  12      755.17      503.13    511.27 o 
 -22   2  12      291.79     -184.23    363.29 o 
 -20   2  12    10278.62    10456.17    424.31 o 
 -18   2  12     5476.28     5964.54    389.27 o 
 -16   2  12    96213.70    96662.27   1619.64 o 
 -14   2  12    38147.69    39152.23   1292.34 o 
 -12   2  12   111509.07   118005.44   5099.87 o 
 -10   2  12    47113.32    49132.59   2096.19 o 
  -8   2  12   117983.53   118601.27   4416.06 o 
  -6   2  12     3044.32     3071.78    371.09 o 
  -4   2  12      226.32      648.21    325.93 o 
  -2   2  12      102.48      311.79    270.25 o 
   0   2  12    39663.96    39694.80   1188.26 o 
   2   2  12    25812.34    24038.82    562.46 o 
   4   2  12    58415.77    61699.86   1101.46 o 
   6   2  12    16545.45    18127.21    510.69 o 
   8   2  12    67511.45    73396.61   1484.78 o 
  10   2  12    20997.45    22570.97    876.54 o 
 -23   3  12       66.17       95.86    325.37 o 
 -21   3  12     1033.81     1075.46    275.45 o 
 -19   3  12       11.47     -154.86    216.07 o 
 -17   3  12      889.39      944.43    273.45 o 
 -15   3  12       79.46       18.13    388.32 o 
 -13   3  12     1387.66     1526.71    374.99 o 
 -11   3  12     6464.99     7310.64    530.44 o 
  -9   3  12      869.13     1077.54    356.23 o 
  -7   3  12     2401.98     2208.39    374.34 o 
  -5   3  12      118.37     -290.51    263.76 o 
  -3   3  12     7219.67     6988.26    482.96 o 
  -1   3  12     3407.01     3365.65    530.44 o 
   1   3  12      160.30      517.27    296.61 o 
   3   3  12      613.08      576.87    193.06 o 
   5   3  12      290.68      344.20    205.94 o 
   7   3  12       37.13       69.43    249.31 o 
   9   3  12     2043.95     2160.60    466.53 o 
 -22   4  12     1676.84     1347.09    374.75 o 
 -20   4  12     1613.07     1701.94    325.83 o 
 -18   4  12    19792.57    19983.04    562.89 o 
 -16   4  12    36402.61    38311.59   1125.70 o 
 -14   4  12   102269.45   106484.04   8646.77 o 
 -12   4  12    38284.31    41410.67   2492.42 o 
 -10   4  12   101458.87   103422.99   5393.85 o 
  -8   4  12    70756.13    73770.93   2064.24 o 
  -6   4  12     1224.63      638.03    329.05 o 
  -4   4  12      480.37      399.27    284.59 o 
  -2   4  12     4149.02     4179.08    402.11 o 
   0   4  12    11365.86    10896.18    594.66 o 
   2   4  12    58530.96    55314.13   1001.52 o 
   4   4  12     9628.91    10036.19    387.90 o 
   6   4  12    61166.15    62484.93   1290.26 o 
   8   4  12    27842.07    28345.31    781.75 o 
 -23   5  12        9.84       -4.63    282.06 o 
 -21   5  12       73.95     -173.15    248.00 o 
 -19   5  12     3352.06     3716.78    306.42 o 
 -17   5  12     1428.55     1038.86    247.83 o 
 -15   5  12     4133.82     5076.59    555.78 o 
 -13   5  12    11954.76    12338.52   1578.53 o 
 -11   5  12     4759.89     5540.54    507.71 o 
  -9   5  12     3863.62     4783.22    464.86 o 
  -7   5  12     6006.78     6182.11    490.96 o 
  -5   5  12       66.87     -383.84    297.84 o 
  -3   5  12     2311.58     2518.52    498.48 o 
  -1   5  12      498.23      913.26    320.75 o 
   1   5  12     5932.09     6126.29    435.92 o 
   3   5  12     3169.36     3365.25    260.91 o 
   5   5  12     2428.61     2752.70    291.52 o 
   7   5  12     5075.28     5563.72    367.98 o 
   9   5  12      766.41      247.63    278.12 o 
 -22   6  12      395.68      110.49    266.36 o 
 -20   6  12     6639.51     6531.54    397.66 o 
 -18   6  12     6053.68     6834.34    530.22 o 
 -16   6  12    63872.33    61715.57   1354.27 o 
 -14   6  12    36379.66    37033.56   1987.54 o 
 -12   6  12    71110.59    72443.66   2018.76 o 
 -10   6  12    55160.81    56686.98   3834.49 o 
  -8   6  12    60608.34    59890.64   2057.84 o 
  -6   6  12     3421.46     3514.65    466.53 o 
  -4   6  12      281.24     -338.53    306.89 o 
  -2   6  12      526.61      415.40    316.33 o 
   0   6  12    19665.63    19017.00   1054.48 o 
   2   6  12    27951.50    27113.50    615.65 o 
   4   6  12    39415.43    39454.18    800.07 o 
   6   6  12    21259.81    20857.79    627.74 o 
   8   6  12    40360.71    42590.61   1007.08 o 
 -21   7  12      585.25      425.20    272.33 o 
 -19   7  12     1068.34      678.58    268.47 o 
 -17   7  12     6595.40     6014.36    408.60 o 
 -15   7  12     8224.01     8213.76    646.17 o 
 -13   7  12     7415.11     7199.46    609.61 o 
 -11   7  12    18968.88    19172.88    889.38 o 
  -9   7  12     5617.15     6260.92    545.40 o 
  -7   7  12     1149.68     1395.28    388.32 o 
  -5   7  12     1038.13      743.96    327.57 o 
  -3   7  12     1027.36      651.86    338.11 o 
  -1   7  12     8250.28     8056.96    600.74 o 
   1   7  12     6290.03     5935.35    341.55 o 
   3   7  12     7999.60     8147.70    341.15 o 
   5   7  12     6223.94     6524.83    375.07 o 
   7   7  12     2262.63     2541.55    323.82 o 
 -22   8  12      712.63      573.64    312.36 o 
 -20   8  12     2476.61     3030.37    464.21 o 
 -18   8  12    14460.07    14575.40    588.49 o 
 -16   8  12    22443.86    21087.17   1641.31 o 
 -14   8  12    55393.11    50564.14   2275.13 o 
 -12   8  12    37250.39    36270.22   2275.13 o 
 -10   8  12    62891.99    62971.24   2153.71 o 
  -8   8  12    51773.06    51059.02   1542.64 o 
  -6   8  12     4181.74     3824.84    455.81 o 
  -4   8  12      492.91     -162.23    291.14 o 
  -2   8  12     4575.21     4748.80    492.09 o 
   0   8  12     5357.51     5433.28    322.32 o 
   2   8  12    40327.22    40104.14    992.54 o 
   4   8  12    11938.46    11757.32    993.76 o 
   6   8  12    44633.76    43234.67   1059.14 o 
   8   8  12    19276.44    18464.10    637.79 o 
 -21   9  12       25.07      -28.14    279.51 o 
 -19   9  12     3738.71     3990.25    606.11 o 
 -17   9  12     3110.72     3037.53    555.39 o 
 -15   9  12     2630.22     1875.56    489.53 o 
 -13   9  12     6775.97     6537.21    939.45 o 
 -11   9  12     6249.04     5699.21    626.30 o 
  -9   9  12    16495.21    16393.62    835.10 o 
  -7   9  12       95.92      -94.58    336.67 o 
  -5   9  12     5815.59     5354.29    483.47 o 
  -3   9  12     3267.92     3388.16    431.29 o 
  -1   9  12      103.80      115.21    351.49 o 
   1   9  12     7539.84     7016.63    370.28 o 
   3   9  12     2461.05     1987.22    308.72 o 
   5   9  12     3560.25     3531.10    407.59 o 
   7   9  12     6283.26     6179.04   1016.14 o 
 -20  10  12     5662.53     7185.42    657.27 o 
 -18  10  12     5977.80     5638.76    493.44 o 
 -16  10  12    35329.32    30327.17   1220.65 o 
 -14  10  12    25585.98    21833.70   1418.76 o 
 -12  10  12    51070.39    47950.31   1699.96 o 
 -10  10  12    26756.63    27118.90   2633.02 o 
  -8  10  12    43173.37    38816.79   1304.09 o 
  -6  10  12     3058.83     2579.65    594.35 o 
  -4  10  12       70.28     -428.18    543.22 o 
  -2  10  12       93.45       48.94    315.94 o 
   0  10  12    20323.05    18356.67    789.86 o 
   2  10  12     8673.63     7607.19    410.83 o 
   4  10  12    37216.51    37674.95   1987.54 o 
   6  10  12    15221.50    16976.09    784.30 o 
 -19  11  12     1579.71      549.61    779.68 o 
 -17  11  12     3616.52     3732.24    856.37 o 
 -15  11  12     5948.29     6020.86    596.91 o 
 -13  11  12     2287.80     2562.04    494.87 o 
 -11  11  12    19665.85    18742.64   2249.57 o 
  -9  11  12     1981.56     1723.06    581.56 o 
  -7  11  12    11069.63    10410.28   1386.81 o 
  -5  11  12     1562.52      612.77    383.45 o 
  -3  11  12     6497.89     6055.89    502.26 o 
  -1  11  12     6970.38     6055.76    501.06 o 
   1  11  12     1458.86     1006.41    279.02 o 
   3  11  12     4293.95     3908.04    428.66 o 
   5  11  12     4559.96     4199.17    445.16 o 
 -18  12  12    11225.81    10921.67   1035.31 o 
 -16  12  12    17407.90    15210.14   1316.51 o 
 -14  12  12    31118.83    27107.49   1591.31 o 
 -12  12  12    18576.30    17075.12    885.17 o 
 -10  12  12    37028.40    33455.29   1227.57 o 
  -8  12  12    18023.81    15877.04   1597.70 o 
  -6  12  12     2347.14     1803.04    447.31 o 
  -4  12  12      719.26      741.33    388.63 o 
  -2  12  12     3918.57     3142.46    451.63 o 
   0  12  12     1530.99     1160.32    370.23 o 
   2  12  12    30134.38    28060.84   1859.73 o 
   4  12  12     6017.02     5697.77    594.35 o 
 -17  13  12     7513.94     7766.58    984.19 o 
 -15  13  12     7169.95     8573.02    648.40 o 
 -13  13  12    13846.54    13796.76    837.20 o 
 -11  13  12    11825.44    11790.75    754.63 o 
  -9  13  12    19450.14    17796.05   1597.70 o 
  -7  13  12      854.98     1160.84    425.82 o 
  -5  13  12     4259.11     3987.79    683.82 o 
  -3  13  12     2287.07     2006.92    420.19 o 
  -1  13  12     1133.13      753.36    479.31 o 
   1  13  12     8680.83     8069.45    527.52 o 
   3  13  12     5942.96     5970.22    507.71 o 
 -16  14  12    10843.80    10668.76    672.74 o 
 -14  14  12    17756.49    16857.51    827.92 o 
 -12  14  12    19527.57    17950.74    948.86 o 
 -10  14  12    11644.40    10102.42    731.91 o 
  -8  14  12    14128.26    12321.87    761.75 o 
  -6  14  12     3073.39     2631.79    510.59 o 
  -4  14  12      330.20       12.64    411.15 o 
  -2  14  12       76.40     -313.38    562.39 o 
   0  14  12     3585.44     3028.54    357.79 o 
   2  14  12     8395.08     7731.37    540.51 o 
 -15  15  12    10524.55    11993.83    641.85 o 
 -13  15  12    14193.51    15883.50    559.25 o 
 -11  15  12    20038.09    19901.40   1355.79 o 
  -9  15  12     6720.40     7482.88    668.81 o 
  -7  15  12     3993.84     3076.80    514.93 o 
  -5  15  12     1403.25     1485.67    441.76 o 
  -3  15  12      244.01     -249.24    397.67 o 
  -1  15  12     2543.13     2374.06    504.87 o 
   1  15  12     7836.48     6571.06    515.81 o 
 -14  16  12     7453.20     7359.76    527.52 o 
 -12  16  12    13042.98    13027.97   1061.28 o 
 -10  16  12     8987.45     7859.25    533.41 o 
  -8  16  12    10907.41    10392.52    736.22 o 
  -6  16  12     1609.29     1106.08    487.80 o 
  -4  16  12      790.45     1193.95    562.39 o 
  -2  16  12      258.07      766.90    460.94 o 
   0  16  12     5579.36     5715.28   1367.63 o 
 -11  17  12    11205.16    11897.18    626.47 o 
  -9  17  12     7185.27     7000.16    507.06 o 
  -7  17  12     4418.89     4433.14    600.74 o 
  -5  17  12       49.88      -91.95    530.44 o 
  -3  17  12      246.74      525.58    450.82 o 
 -21   1  13    12115.46    11825.00    519.81 o 
 -19   1  13     7211.27     6511.98    359.75 o 
 -17   1  13      201.31      -12.78    388.63 o 
 -15   1  13     5795.50     5842.76    582.48 o 
 -13   1  13    42921.27    42887.22   1382.81 o 
 -11   1  13    32508.26    34082.86   1188.47 o 
  -9   1  13    94569.40   100249.88   2584.81 o 
  -7   1  13    70100.75    69886.71   1911.13 o 
  -5   1  13    60407.63    59699.31   1671.95 o 
  -3   1  13    36277.20    34759.81   1125.20 o 
  -1   1  13    16672.73    15731.08    718.48 o 
   1   1  13      919.39      594.25    302.67 o 
   3   1  13      448.82      564.88    213.66 o 
   5   1  13     5366.80     6130.10    324.88 o 
   7   1  13    23997.21    26296.94    898.97 o 
 -22   2  13        9.49      260.47    292.19 o 
 -20   2  13      271.00      158.13    242.88 o 
 -18   2  13      128.75       72.42    229.48 o 
 -16   2  13       10.74       75.30    373.04 o 
 -14   2  13      194.85     -374.27    409.01 o 
 -12   2  13       74.63     -521.30    409.01 o 
 -10   2  13      132.47     -349.75    347.17 o 
  -8   2  13      732.49      634.98    351.49 o 
  -6   2  13       86.41       15.70    314.78 o 
  -4   2  13      257.84     -254.28    291.74 o 
  -2   2  13      454.76      164.25    300.25 o 
   0   2  13      138.59      207.99    296.61 o 
   2   2  13      697.36      682.96    214.79 o 
   4   2  13      618.07      800.12    217.21 o 
   6   2  13      164.43      145.82    274.27 o 
 -21   3  13    12964.63    12958.96    684.25 o 
 -19   3  13     4678.41     4230.75    323.94 o 
 -17   3  13      332.21      560.14    460.67 o 
 -15   3  13     7665.15     7696.26   1156.74 o 
 -13   3  13    15556.60    15243.29   2664.97 o 
 -11   3  13    75055.39    85496.34   3284.88 o 
  -9   3  13    59276.45    60713.42   4032.61 o 
  -7   3  13    95319.77    93181.05   3770.58 o 
  -5   3  13    43205.30    43024.26   1332.53 o 
  -3   3  13    33281.38    33075.34   1097.42 o 
  -1   3  13    11074.64    10498.18    786.07 o 
   1   3  13     2177.21     2202.99    273.99 o 
   3   3  13      521.45      355.64    210.27 o 
   5   3  13     8405.82     9168.62    625.41 o 
   7   3  13    14256.90    14522.00    588.67 o 
 -22   4  13      338.16      363.98    302.97 o 
 -20   4  13     1278.81     1113.41    273.04 o 
 -18   4  13      158.40     -374.52    290.67 o 
 -16   4  13      167.98     -380.04    406.41 o 
 -14   4  13      145.06      109.42    411.15 o 
 -12   4  13      790.03      877.28    613.52 o 
 -10   4  13     5230.88     4952.31    533.01 o 
  -8   4  13     1496.11     1083.91    387.37 o 
  -6   4  13      636.91      107.97    343.09 o 
  -4   4  13     2334.53     2122.45    394.91 o 
  -2   4  13      359.76      265.78    300.96 o 
   0   4  13      678.12      240.43    383.45 o 
   2   4  13      150.63      142.40    200.17 o 
   4   4  13      289.83     -119.34    197.46 o 
   6   4  13      258.99      475.72    254.08 o 
 -21   5  13     9413.46     9658.54    739.13 o 
 -19   5  13     6221.07     6178.09    355.04 o 
 -17   5  13       41.62     -212.35    456.35 o 
 -15   5  13     3681.75     4082.60    519.62 o 
 -13   5  13    19177.88    17869.72    889.93 o 
 -11   5  13    47882.88    46708.54   2364.60 o 
  -9   5  13    79226.21    80916.11   4332.97 o 
  -7   5  13    51909.32    52009.13   1549.52 o 
  -5   5  13    40887.49    38836.70   1241.51 o 
  -3   5  13    36631.70    34926.72   1155.91 o 
  -1   5  13    10566.45     9485.07    578.43 o 
   1   5  13     1496.95     1132.78    267.06 o 
   3   5  13       63.27     -194.57    258.28 o 
   5   5  13     6219.85     6329.53    384.27 o 
 -20   6  13      513.41      532.43    290.95 o 
 -18   6  13     2289.98     1708.53    496.10 o 
 -16   6  13     2851.05     3248.16    524.20 o 
 -14   6  13       70.95     -540.34    410.56 o 
 -12   6  13     8504.65    10138.75   1048.09 o 
 -10   6  13    15489.61    15928.28    835.68 o 
  -8   6  13     7872.86     8023.46    664.64 o 
  -6   6  13     4500.32     4300.84    462.24 o 
  -4   6  13     2503.75     2267.69    392.76 o 
  -2   6  13     5363.18     5253.50    487.05 o 
   0   6  13      699.06      561.38    447.36 o 
   2   6  13     2312.77     2180.76    247.21 o 
   4   6  13     3217.24     2510.18    313.87 o 
   6   6  13      907.95      546.90    289.30 o 
 -21   7  13     9759.68    10250.71    483.75 o 
 -19   7  13     3654.16     3411.20    442.16 o 
 -17   7  13       75.56      192.74    454.74 o 
 -15   7  13     1864.03     1731.91    505.88 o 
 -13   7  13    38986.68    40495.85   1391.06 o 
 -11   7  13    10293.19     9635.60    649.04 o 
  -9   7  13    77122.95    77339.43   3220.97 o 
  -7   7  13    45499.47    43806.46   2422.12 o 
  -5   7  13    52100.68    52762.57   2287.91 o 
  -3   7  13    13777.74    13525.58    721.51 o 
  -1   7  13    18055.83    15537.68    747.54 o 
   1   7  13      536.48      175.12    225.60 o 
   3   7  13      371.17       21.74    215.02 o 
   5   7  13     1530.95     1106.40    279.63 o 
 -20   8  13     7168.65     7125.74    559.31 o 
 -18   8  13     3437.97     3006.58    365.71 o 
 -16   8  13     1355.16      778.58    786.07 o 
 -14   8  13     6125.42     6501.22    604.74 o 
 -12   8  13     1095.82     1435.76    465.39 o 
 -10   8  13    21870.58    21652.47    949.63 o 
  -8   8  13     6654.35     6276.31    881.93 o 
  -6   8  13     2150.89     2146.92    444.03 o 
  -4   8  13    10786.02     9794.73    609.61 o 
  -2   8  13      539.65     -148.20    334.04 o 
   0   8  13     1727.44     1439.17    323.57 o 
   2   8  13     2408.37     2635.05    263.55 o 
   4   8  13     2445.75     2124.29    306.07 o 
 -19   9  13     4882.33     5335.77    494.92 o 
 -17   9  13      623.26      324.20    475.91 o 
 -15   9  13    12978.66    11894.61    781.75 o 
 -13   9  13     5529.68     5672.80   1214.26 o 
 -11   9  13    47144.79    46967.65   1529.52 o 
  -9   9  13    24385.94    24759.48   1143.96 o 
  -7   9  13    71322.34    70570.76   2466.86 o 
  -5   9  13    12930.79    11525.73    700.40 o 
  -3   9  13    35163.90    33855.11   1168.30 o 
  -1   9  13     5104.25     4519.17    498.48 o 
   1   9  13     2179.29     1916.93    334.33 o 
   3   9  13      346.82      288.20    607.13 o 
 -18  10  13     1970.03     2006.72    830.81 o 
 -16  10  13     6059.81     5092.87   1578.53 o 
 -14  10  13      192.64      269.27    471.34 o 
 -12  10  13     6863.38     6722.01    952.23 o 
 -10  10  13     9098.28     8039.27    668.08 o 
  -8  10  13     2579.54     2655.15    485.70 o 
  -6  10  13     4464.78     4498.87    523.97 o 
  -4  10  13     2810.54     2373.88    450.82 o 
  -2  10  13    10136.88     9971.17    634.83 o 
   0  10  13      782.14     1032.57    376.70 o 
   2  10  13     5025.59     4991.83    468.93 o 
   4  10  13     1794.07     1712.25    397.36 o 
 -17  11  13       44.56     -766.90    728.55 o 
 -15  11  13     1044.69      189.30    786.07 o 
 -13  11  13    17584.51    17331.27    916.52 o 
 -11  11  13    10911.34     9429.82    681.96 o 
  -9  11  13    55270.48    52855.65   4102.90 o 
  -7  11  13    19276.52    18968.59    913.89 o 
  -5  11  13    33922.27    31980.47   1177.35 o 
  -3  11  13     9133.97     8316.71    612.79 o 
  -1  11  13    10538.28     9612.07    625.75 o 
   1  11  13       74.38     -320.23    283.91 o 
   3  11  13      284.10     -231.60    357.89 o 
 -16  12  13        8.06     -667.74    445.16 o 
 -14  12  13     3330.89     3004.41    554.91 o 
 -12  12  13     2595.71     2398.06    540.25 o 
 -10  12  13    18592.21    17624.51    922.40 o 
  -8  12  13     6391.74     6069.23    728.55 o 
  -6  12  13     3998.60     4340.48    546.29 o 
  -4  12  13    10341.46     9742.55    654.83 o 
  -2  12  13     2444.72     3391.66   1195.08 o 
   0  12  13     3426.34     3073.79    349.25 o 
   2  12  13     1016.55      937.48    485.70 o 
 -15  13  13     2544.31     2344.26    527.27 o 
 -13  13  13     5456.65     4859.51    779.68 o 
 -11  13  13    13041.28    11793.93    803.77 o 
  -9  13  13    19192.02    15562.61   1348.46 o 
  -7  13  13    28400.53    26715.12   1527.40 o 
  -5  13  13    10456.30     9186.79    907.50 o 
  -3  13  13    13145.05    11830.51    739.63 o 
  -1  13  13     3933.18     3535.30    523.27 o 
 -14  14  13     1979.18     1310.66    529.57 o 
 -12  14  13     8957.42     8519.73    709.09 o 
 -10  14  13    16841.14    15642.44   1048.09 o 
  -8  14  13    12090.56    12578.98    786.15 o 
  -6  14  13    11127.17    11140.70   1495.45 o 
  -4  14  13     8075.36     7083.18    630.92 o 
  -2  14  13     7097.63     7576.86    608.81 o 
 -11  15  13     4760.14     4034.52    627.70 o 
  -9  15  13    18289.75    19310.40   1025.54 o 
  -7  15  13    10619.25     9851.50    727.90 o 
  -5  15  13    11105.76    11397.19   1699.96 o 
 -20   0  14    63625.64    62963.85   2307.09 o 
 -18   0  14    13458.42    14865.04   1188.69 o 
 -16   0  14    32607.60    35034.45   1840.56 o 
 -14   0  14     5006.74     5508.88    843.59 o 
 -12   0  14       34.83      562.39    562.39 o 
 -10   0  14     5883.84     5163.78    766.90 o 
  -8   0  14    24170.57    23390.38   1316.51 o 
  -6   0  14    14225.81    15018.42   1035.31 o 
  -4   0  14   118983.64   118805.27   4217.94 o 
  -2   0  14    18623.77    20041.60   1214.26 o 
   0   0  14   103644.97   100297.48   3617.20 o 
   2   0  14     7509.54     6918.39    485.09 o 
   4   0  14    24219.03    22933.28    873.20 o 
 -19   1  14      349.90      129.12    440.38 o 
 -17   1  14     2299.57     2500.48    501.06 o 
 -15   1  14     3424.44     3324.56    509.15 o 
 -13   1  14     1597.22     2223.51    469.71 o 
 -11   1  14      109.67      387.66    453.75 o 
  -9   1  14       44.15     -234.86    361.18 o 
  -7   1  14     5172.10     5355.38    504.87 o 
  -5   1  14     3509.23     3072.47    423.63 o 
  -3   1  14      760.38       20.77    361.18 o 
  -1   1  14       92.67     -245.21    575.17 o 
   1   1  14     2013.61     1645.73    297.97 o 
   3   1  14     1231.76     1125.49    244.00 o 
 -20   2  14    16738.48    17423.73    901.10 o 
 -18   2  14    44621.63    47202.57   2236.79 o 
 -16   2  14    13339.93    14115.78   1150.35 o 
 -14   2  14    14677.08    15020.78   1974.76 o 
 -12   2  14      274.54      498.48    428.66 o 
 -10   2  14     3933.34     4183.65    464.86 o 
  -8   2  14    11254.04    11357.53    682.32 o 
  -6   2  14    63897.32    62641.45   1802.21 o 
  -4   2  14    32228.09    31015.82   1084.11 o 
  -2   2  14    88287.28    88186.58   2304.47 o 
   0   2  14    15056.40    14340.29    735.56 o 
   2   2  14    53708.52    51377.39   1918.66 o 
   4   2  14     6560.03     6592.49    356.58 o 
 -19   3  14       49.53      133.90    464.86 o 
 -17   3  14     1261.77     1586.05    510.59 o 
 -15   3  14      126.62        8.22    441.76 o 
 -13   3  14     1411.81     1460.92    651.86 o 
 -11   3  14      879.70     1339.40    388.32 o 
  -9   3  14       28.17     -255.63    379.60 o 
  -7   3  14     3234.18     3200.03    447.31 o 
  -5   3  14      788.50      914.12    363.95 o 
  -3   3  14      596.82      110.39    343.67 o 
  -1   3  14      460.76      255.79    369.24 o 
   1   3  14       73.63       50.02    227.24 o 
   3   3  14     1741.10     1647.93    352.11 o 
 -20   4  14    40193.05    39130.70   1543.92 o 
 -18   4  14    21787.48    22896.45   1227.04 o 
 -16   4  14    23093.23    23696.93   1431.54 o 
 -14   4  14     4828.94     4586.55    528.66 o 
 -12   4  14      111.74      -66.26    389.35 o 
 -10   4  14      695.10      861.56    433.54 o 
  -8   4  14    16213.33    17156.77   1636.05 o 
  -6   4  14    22377.28    20713.36   1022.53 o 
  -4   4  14    80417.21    80590.16   2163.90 o 
  -2   4  14    35911.43    33795.63   1147.40 o 
   0   4  14    54042.38    52566.27   1539.37 o 
   2   4  14    15919.36    16561.74    594.99 o 
   4   4  14    15522.99    15887.52    598.80 o 
 -19   5  14     3734.19     4381.93    623.42 o 
 -17   5  14     2389.19     2839.82    639.08 o 
 -15   5  14     1801.79     2465.58    913.89 o 
 -13   5  14     1993.65     1692.97    487.80 o 
 -11   5  14     1018.43      669.18    419.61 o 
  -9   5  14     3384.44     2910.74    462.24 o 
  -7   5  14      493.34      511.27    406.71 o 
  -5   5  14     6633.76     7063.70    544.06 o 
  -3   5  14     4024.93     3882.35    471.34 o 
  -1   5  14     3826.19     4254.14    464.86 o 
   1   5  14     2321.48     2740.40    272.34 o 
   3   5  14      202.82      -47.63    233.88 o 
 -18   6  14    24940.93    25320.41   1610.49 o 
 -16   6  14    12805.13    12821.40   1699.96 o 
 -14   6  14     8347.49     8277.38    709.38 o 
 -12   6  14      147.67      519.54    458.55 o 
 -10   6  14     3577.73     3739.63    502.26 o 
  -8   6  14    11632.32    10141.30    773.29 o 
  -6   6  14    34118.38    33966.15   2294.30 o 
  -4   6  14    40764.41    38414.80   1405.98 o 
  -2   6  14    45816.03    47437.23   1448.89 o 
   0   6  14    29850.02    26567.35   1360.04 o 
   2   6  14    23226.42    22889.00    843.94 o 
 -19   7  14     5326.58     5167.19    664.25 o 
 -17   7  14     5183.93     4325.85    610.01 o 
 -15   7  14       34.47      291.07    454.74 o 
 -13   7  14     5014.23     5414.37    623.62 o 
 -11   7  14     4000.62     3444.48    537.70 o 
  -9   7  14      606.44      428.18    442.86 o 
  -7   7  14     7204.05     7596.11    760.51 o 
  -5   7  14     4555.37     4507.84    528.20 o 
  -3   7  14     7283.11     6930.58    996.97 o 
  -1   7  14     5046.45     5169.40    516.80 o 
   1   7  14     2972.38     2847.85    315.47 o 
 -18   8  14    16760.12    16327.47    965.92 o 
 -16   8  14    15978.31    14600.00    897.61 o 
 -14   8  14     2631.19     3622.97    587.26 o 
 -12   8  14      181.65      109.71    432.69 o 
 -10   8  14     1116.26      815.70    441.86 o 
  -8   8  14    16332.48    15633.15   1342.07 o 
  -6   8  14    18498.54    17503.05    848.99 o 
  -4   8  14    43995.48    42932.07   2664.97 o 
  -2   8  14    30734.70    30832.31   1118.96 o 
   0   8  14    37571.99    34620.88    891.73 o 
   2   8  14    10147.16     9675.23    457.87 o 
 -17   9  14      743.30      905.24    534.97 o 
 -15   9  14     5561.83     5335.04    965.01 o 
 -13   9  14     2483.66     2682.63    532.32 o 
 -11   9  14      835.91      483.91    449.46 o 
  -9   9  14     5112.83     4347.13    786.07 o 
  -7   9  14      661.21      605.26    445.67 o 
  -5   9  14     7530.01     6610.74    599.75 o 
  -3   9  14     3109.17     2968.15    481.95 o 
  -1   9  14     4238.63     4200.80    502.26 o 
   1   9  14     6465.20     6039.75    429.25 o 
 -16  10  14     6636.37     5472.91    671.10 o 
 -14  10  14     5485.31     4446.88    632.46 o 
 -12  10  14       84.50      173.74    487.05 o 
 -10  10  14     2519.89     1913.61    523.97 o 
  -8  10  14     6982.81     5532.48    584.14 o 
  -6  10  14    26572.64    24872.11   1037.30 o 
  -4  10  14    20387.87    19700.29    933.83 o 
  -2  10  14    42812.82    42980.33   1398.70 o 
   0  10  14    13816.88    12815.47   1050.36 o 
 -15  11  14      223.24     -304.35    702.99 o 
 -13  11  14     1094.03       36.10   1335.68 o 
 -11  11  14     2792.22     2188.23    671.04 o 
  -9  11  14      290.81      -18.77    431.29 o 
  -7  11  14     6421.33     5239.35    965.01 o 
  -5  11  14     1827.44     1823.13    843.59 o 
  -3  11  14     7041.15     7032.74    599.75 o 
  -1  11  14     5167.83     4417.74    555.34 o 
 -12  12  14      507.56     -699.79    466.53 o 
 -10  12  14      194.82      613.97    514.93 o 
  -8  12  14    12532.84    10237.26    757.74 o 
  -6  12  14     6800.69     5582.89    622.26 o 
  -4  12  14    31571.67    29759.86   1146.37 o 
  -9  13  14     4149.44     3367.50    798.85 o 
  -7  13  14     2482.19     2504.45    563.52 o 
 -17   1  15    43024.84    45821.62   1576.95 o 
 -15   1  15    39383.96    42576.68   1486.73 o 
 -13   1  15    27998.88    29730.06   1192.60 o 
 -11   1  15    23649.11    24352.08   2038.67 o 
  -9   1  15     7453.04     8273.63    786.07 o 
  -7   1  15      794.67      794.79    392.76 o 
  -5   1  15     1511.43     1745.34    409.37 o 
  -3   1  15    11753.36    11837.79    718.48 o 
  -1   1  15    28353.84    29399.10   1070.29 o 
 -18   2  15       77.84      116.24    474.93 o 
 -16   2  15      309.31     -513.49    492.51 o 
 -14   2  15       94.56       31.37    441.86 o 
 -12   2  15      334.70       63.66    456.35 o 
 -10   2  15      553.85      235.77    374.99 o 
  -8   2  15        2.58     -520.76    347.17 o 
  -6   2  15      105.35      609.36    385.80 o 
  -4   2  15      268.92      785.64    406.41 o 
  -2   2  15      299.08      462.46    397.36 o 
   0   2  15      177.65       21.10    273.59 o 
 -17   3  15    45336.36    46925.79   1757.47 o 
 -15   3  15    31254.21    33056.45   1296.74 o 
 -13   3  15    42977.34    43826.86   2319.87 o 
 -11   3  15    15310.40    16646.19    893.53 o 
  -9   3  15     7699.22     8158.71    627.70 o 
  -7   3  15      850.62     1159.83    683.82 o 
  -5   3  15     1589.95     1935.32    418.45 o 
  -3   3  15     7514.22     7348.18   1393.20 o 
  -1   3  15    27223.68    28925.91   1083.54 o 
 -16   4  15     2044.59     1841.69    560.14 o 
 -14   4  15      368.61      803.13    462.24 o 
 -12   4  15     1659.23     1451.56    510.11 o 
 -10   4  15      308.01      460.69    428.18 o 
  -8   4  15       11.19      -30.98    415.45 o 
  -6   4  15       30.00      -33.29    388.32 o 
  -4   4  15      129.57     -170.90    645.47 o 
  -2   4  15       32.60      -45.75    394.91 o 
   0   4  15     1419.43     1429.41    303.73 o 
 -17   5  15    41894.75    43641.48   1549.84 o 
 -15   5  15    37121.15    38498.28   1993.93 o 
 -13   5  15    20465.04    20371.79   2383.77 o 
 -11   5  15    19429.19    18316.20   1482.67 o 
  -9   5  15    10553.84    11053.55    875.54 o 
  -7   5  15      280.90     -281.20    397.67 o 
  -5   5  15      926.42     1528.71    420.19 o 
  -3   5  15     6018.80     6318.70    555.78 o 
  -1   5  15    28404.56    26777.96   1047.35 o 
 -16   6  15     5918.53     7164.86   1335.68 o 
 -14   6  15     5299.83     4957.17    649.98 o 
 -12   6  15     1302.30     1915.64    536.83 o 
 -10   6  15      672.59      471.15    454.74 o 
  -8   6  15     2662.89     3443.37    843.59 o 
  -6   6  15     3299.40     3658.64    505.88 o 
  -4   6  15      536.64      255.35    401.91 o 
  -2   6  15     7029.43     7638.22    613.79 o 
 -15   7  15    31221.44    31591.55   1295.79 o 
 -13   7  15    19284.23    19307.18   1025.06 o 
 -11   7  15    20480.36    20517.22   1207.86 o 
  -9   7  15     1792.02      805.98    460.66 o 
  -7   7  15     2568.52     1982.55    496.10 o 
  -5   7  15      983.07     1005.36    459.87 o 
  -3   7  15    10284.44     9280.67    652.97 o 
 -14   8  15     2951.28     3276.36    609.61 o 
 -12   8  15      715.38      437.27    482.15 o 
 -10   8  15     4747.54     4960.40    630.92 o 
  -8   8  15      322.86      532.00    406.41 o 
  -6   8  15      936.10     1199.08    481.95 o 
  -4   8  15     9126.47     9066.41    690.21 o 
 -11   9  15     5166.02     4885.10    618.66 o 
  -9   9  15     9368.30     9694.54    740.45 o 
  -7   9  15        7.92     -468.84    438.27 o 
  -5   9  15      674.41      861.58    536.83 o 
 -12   0  16    18862.89    19415.30   1431.54 o 
 -10   0  16    75648.92    75884.55   3080.37 o 
  -8   0  16    10071.65     9547.88    996.97 o 
  -6   0  16    43425.46    44991.35   2083.41 o 
 -13   1  16     1400.47     1451.26    473.91 o 
 -11   1  16     2287.99     2317.86    856.37 o 
  -9   1  16      635.96      290.12    478.76 o 
  -7   1  16       17.98     -305.00    392.45 o 
 -12   2  16    46602.46    48331.35   1617.12 o 
 -10   2  16    19906.21    20652.28   1175.91 o 
  -8   2  16    56016.71    58665.53   1794.02 o 
  -6   2  16     8120.52     7117.92    603.73 o 
 -11   3  16       49.42      -82.53    473.91 o 
  -9   3  16     1220.34      930.80    458.55 o 
  -7   3  16      369.58      289.57    392.45 o 
 -10   4  16    43115.61    43407.73   1499.57 o 
                                                 
